# Supplementary material for: The genetic mechanism of selfishness and altruism in parent-offspring coadaptation
Source: Sci Adv. 2020 Jan 3;6(1):eaaw0070. doi: 10.1126/sciadv.aaw0070 (PMC6941917; doi:10.1126/sciadv.aaw0070)
Supplement: Data file S1 [file aaw0070_Data_file_S1.xlsx]

## Sheet: Sheet1
Contig ID	logFC	logCPM	FDR	Gene	Hit length	Hit description
Fau_Trans_V01_Contig_20452	-3.67184	0.195634	4.10819e-08	jheh2	731	gi|270297192|ref|NP 001161927.1|juvenile hormone epoxide hydrolase-like protein 2 [Tribolium castaneum]
Fau_Trans_V01_Contig_54266	-3.12431	1.60324	4.81463e-08	mariner mos1 transposase	341	gi|307192772|gb|EFN75862.1|Histone-lysine N-methyltransferase SETMAR [Harpegunknownthos saltator]
Fau_Trans_V01_Contig_10029	1.83141	4.32906	1.97072e-06	glucosyl glucuronosyl transferases	1341	gi|443419062|gb|AGC84403.1|glucosyl glucuronosyl transferases [Locusta migratoria]
Fau_Trans_V01_Contig_12676	3.72737	4.88929	1.81878e-09	ecdysteroid udp-glucosyltransferase	1122	gi|443419062|gb|AGC84403.1|glucosyl glucuronosyl transferases [Locusta migratoria]
Fau_Trans_V01_Contig_38827	-2.5642	2.25795	8.00574e-11	cytochrome b	434	gi|62083866|gb|AAX62638.1|cytochrome b [Orthetrum melania]
Fau_Trans_V01_Contig_13668	-2.5267	6.75418	1.39716e-09	protein takeout	1053	gi|662206712|ref|XP 008476826.1|PREDICTED: protein takeout-like [Diaphoriunknown citri]
Fau_Trans_V01_Contig_20848	-4.8376	5.04095	1.14416e-10	unknown	unknown	unknown
Fau_Trans_V01_Contig_13545	-3.91966	5.80544	1.13901e-09	unknown	unknown	unknown
Fau_Trans_V01_Contig_20214	-3.33571	0.473544	2.07671e-07	unknown	unknown	unknown
Fau_Trans_V01_Contig_23418	-3.13923	1.53747	1.21336e-07	unknown	unknown	unknown
Fau_Trans_V01_Contig_57720	-3.13606	3.76949	5.92431e-07	unknown	unknown	unknown
Fau_Trans_V01_Contig_49628	-2.3601	1.5404	9.01319e-09	unknown	unknown	unknown
Fau_Trans_V01_Contig_17956	-2.08514	9.16666	3.58931e-07	unknown	unknown	unknown
Fau_Trans_V01_Contig_25816	2.10456	5.97643	6.93604e-07	unknown	unknown	unknown
Fau_Trans_V01_Contig_71577	2.22326	2.09672	8.09102e-07	unknown	unknown	unknown
Fau_Trans_V01_Contig_46822	2.6431	0.689924	1.12422e-07	unknown	unknown	unknown
Fau_Trans_V01_Contig_18554	2.67399	5.11041	2.15225e-10	unknown	unknown	unknown
Fau_Trans_V01_Contig_46517	4.87194	1.81395	5.88067e-16	unknown	unknown	unknown
