# Supplementary material for: The genetic mechanism of selfishness and altruism in parent-offspring coadaptation
Source: Sci Adv. 2020 Jan 3;6(1):eaaw0070. doi: 10.1126/sciadv.aaw0070 (PMC6941917; doi:10.1126/sciadv.aaw0070)
Supplement: Data file S2 [file aaw0070_Data_file_S2.xlsx]

## Sheet: Sheet1
Contig ID	logFC	logCPM	FDR	Gene	Hit length	Hit description
Fau_Trans_V01_Contig_285	1.29614	1.10048	2.70817e-05	zinc finger protein 674-like isoform x1	1331	gi|641672830|ref|XP 008186079.1|PREDICTED: zinc finger protein 674-like isoform X1 [Acyrthosiphon pisum]
Fau_Trans_V01_Contig_5338	-1.26038	0.890862	6.29782e-07	zinc finger bed domain-containing protein 5-like	2041	gi|94470467|gb|ABF20544.1|transposase [Aedes aegypti]
Fau_Trans_V01_Contig_49128	-3.27292	4.18393	1.73746e-15	yd repeat-containing domain protein	367	gi|306019321|gb|ADM78714.1|hypothetical protein [Picea sitchensis]
Fau_Trans_V01_Contig_3037	-0.55456	4.82993	7.16467e-05	voltage-dependent calcium channel subunit alpha-2 delta-3	3042	gi|646721835|gb|KDR23040.1|Voltage-dependent calcium channel subunit alpha-2/delta-3 [Zootermopsis nevadensis]
Fau_Trans_V01_Contig_16474	4.18102	9.75006	2.94084e-38	voltage-dependent calcium channel subunit alpha-2 delta-1-like	892	gi|449677534|ref|XP 002168351.2|PREDICTED: voltage-dependent calcium channel subunit alpha-2/delta-1-like [Hydra vulgaris]
Fau_Trans_V01_Contig_1851	1.87781	3.97409	1.42952e-07	vitellogenin receptor	5777	gi|82524130|emb|CAJ19121.1|vitellogenin receptor [Blattella germanica]
Fau_Trans_V01_Contig_39462	-4.57926	4.99926	9.70305e-09	vitellogenin	429	gi|2555187|gb|AAC32024.1|vitellogenin [Pimpla nipponica]
Fau_Trans_V01_Contig_4671	-4.41196	12.2486	8.14287e-09	vitellogenin	2228	gi|169219461|dbj|BAG12118.1|vitellogenin [Lethocerus deyrollei]
Fau_Trans_V01_Contig_267	-4.34976	6.32778	4.04553e-09	vitellogenin	1133	gi|2522237|dbj|BAA22791.1|vitellogenin [Athalia rosae]
Fau_Trans_V01_Contig_75606	-4.09242	3.71934	1.31092e-09	vitellogenin	248	gi|2555187|gb|AAC32024.1|vitellogenin [Pimpla nipponica]
Fau_Trans_V01_Contig_384	-4.46991	9.3922	5.10817e-09	vitellogenin	1862	gi|662224307|ref|XP 008486486.1|PREDICTED: vitellogenin-A1 like partial [Diaphorina citri]
Fau_Trans_V01_Contig_9778	-0.860048	2.50296	5.57553e-06	vesicular integral-membrane protein vip36	1366	gi|646707414|gb|KDR14191.1|Vesicular integral-membrane protein VIP36 [Zootermopsis nevadensis]
Fau_Trans_V01_Contig_8083	-1.48685	6.57247	2.99957e-31	vesicular glutamate transporter 1-like	1563	gi|91093036|ref|XP 970478.1|PREDICTED: vesicular glutamate transporter 3-like isoform X1 [Tribolium castaneum]
Fau_Trans_V01_Contig_13404	0.630388	2.98801	6.78946e-05	ves g 5 allergen	1071	gi|321476851|gb|EFX87811.1|hypothetical protein DAPPUDRAFT 96576 [Daphnia pulex]
Fau_Trans_V01_Contig_6456	1.02241	6.00175	1.76711e-05	venom carboxylesterase-6-like	1810	gi|586831179|gb|AHJ81323.1|carboxylesterase [Locusta migratoria]
Fau_Trans_V01_Contig_3118	-0.684225	7.93957	4.14591e-05	venom carboxylesterase-6-like	2984	gi|665790027|ref|XP 008560682.1|PREDICTED: venom carboxylesterase-6-like [Microplitis demolitor]
Fau_Trans_V01_Contig_19015	-0.973128	6.7185	1.70536e-05	venom allergen 3-like	780	gi|642913522|ref|XP 008201049.1|PREDICTED: venom allergen 3-like [Tribolium castaneum]
Fau_Trans_V01_Contig_14571	-1.65446	7.28298	1.31392e-24	venom allergen 3	996	gi|506968171|gb|AGM32429.1|SCP-like extracellular domain containing protein 1 [Coptotermes formosanus]
Fau_Trans_V01_Contig_12978	-0.777681	3.04956	1.81473e-05	vegetative cell wall protein gp1	1101	gi|662221105|ref|XP 008484727.1|PREDICTED: cuticle protein 19.8-like [Diaphorina citri]
Fau_Trans_V01_Contig_13632	-0.767258	5.81961	6.21923e-08	uncharacterized protein LOC411622	1056	gi|66560574|ref|XP 395092.2|PREDICTED: uncharacterized protein LOC411622 [Apis mellifera]
Fau_Trans_V01_Contig_11885	0.834493	1.56224	2.08582e-05	uncharacterized protein LOC101744009	1184	gi|512936273|ref|XP 004933478.1|PREDICTED: uncharacterized protein LOC101744009 [Bombyx mori]
Fau_Trans_V01_Contig_5452	-2.45738	13.2959	3.64269e-55	uncharacterized protein LOC101741041	2012	gi|512887269|ref|XP 004921895.1|PREDICTED: uncharacterized protein LOC101741041 [Bombyx mori]
Fau_Trans_V01_Contig_746	0.766228	8.2668	2.42173e-07	uncharacterized protein LOC100571439	1081	gi|328699348|ref|XP 003240910.1|PREDICTED: uncharacterized protein LOC100571439 [Acyrthosiphon pisum]
Fau_Trans_V01_Contig_22232	-0.799931	2.28254	4.47089e-05	uncharacterized protein LOC100168407	678	gi|193591741|ref|XP 001948854.1|PREDICTED: uncharacterized protein LOC100168407 [Acyrthosiphon pisum]
Fau_Trans_V01_Contig_34691	-1.24816	0.807612	9.26657e-06	uncharacterized protein isoform b	471	gi|512914225|ref|XP 004928089.1|PREDICTED: uncharacterized protein LOC101740234 [Bombyx mori]
Fau_Trans_V01_Contig_6508	0.795409	4.70352	2.605e-06	udp-glucuronosyltransferase partial	1799	gi|646718153|gb|KDR20744.1|UDP-glucuronosyltransferase 2B1 [Zootermopsis nevadensis]
Fau_Trans_V01_Contig_11697	1.5111	0.374128	1.8987e-05	udp- c:betagal beta- -n-acetylglucosaminyltransferase-like protein 1	1198	gi|646699269|gb|KDR09975.1|UDP-GlcNAc:betaGal beta-13-N-acetylglucosaminyltransferase-like protein 1 [Zootermopsis nevadensis]
Fau_Trans_V01_Contig_13567	1.07791	2.01248	5.44631e-06	ubiquitin associated and sh3 domain-containing protein	1060	gi|241756253|ref|XP 002406382.1|ubiquitin associated and SH3 domain-containing protein B putative [Ixodes scapularis]
Fau Trans_V01_Contig_1911	0.907835	4.8153	5.58944e-11	tyrosine-protein phosphatase lar- partial	5231	gi|642915590|ref|XP 008190678.1|PREDICTED: tyrosine-protein phosphatase Lar isoform X4 [Tribolium castaneum]
Fau_Trans_V01_Contig_4258	-0.876575	7.75163	1.50957e-09	tyrosine hydroxylase	2372	gi|149588788|ref|NP 001092299.1|tyrosine hydroxylase [Tribolium castaneum]
Fau_Trans_V01_Contig_27681	-0.919912	4.69211	8.20947e-08	tyrosine hydroxylase	561	gi|668455524|gb|KFB43795.1|AGAP006023-PA-like protein [Anopheles sinensis]
Fau_Trans_V01_Contig_9017	2.82311	-0.724329	5.2888e-07	tyrosinase central domain-containing protein	1448	gi|299754766|ref|XP 001828177.2|tyrosinase central domain-containing protein [Coprinopsis cinerea okayama7#130]
Fau_Trans_V01_Contig_18117	-1.01628	7.83579	3.18502e-08	type iv secretion protein rhs	816	gi|306019289|gb|ADM78698.1|hypothetical protein [Picea sitchensis]
Fau_Trans_V01_Contig_16750	1.01348	6.5989	3.91929e-08	trypsin	878	gi|410327|emb|CAA80516.1|Trypsinogen precursor of ANTRYP7 [Anopheles gambiae]
Fau_Trans_V01_Contig_71772	1.86383	6.70591	4.06558e-06	troponin c	265	gi|646698718|gb|KDR09744.1|Troponin C isoform 2 [Zootermopsis nevadensis]
Fau_Trans_V01_Contig_14005	0.713771	5.57549	8.49798e-07	transposable element tcb2 transposase	1029	gi|270004738|gb|EFA01186.1|hypothetical protein TcasGA2 TC010512 [Tribolium castaneum]
Fau_Trans_V01_Contig_2632	0.725915	11.6811	3.44429e-07	transposable element p partial	3432	gi|270005301|gb|EFA01749.1|hypothetical protein TcasGA2 TC007347 [Tribolium castaneum]
Fau_Trans_V01_Contig_4662	-0.598529	4.63126	7.0286e-06	translation initiation factor eif-2b subunit epsilon	2231	gi|646699499|gb|KDR10079.1|Translation initiation factor eIF-2B subunit epsilon [Zootermopsis nevadensis]
Fau_Trans_V01_Contig_3853	-0.704794	5.37309	1.26375e-07	transferrin 3	2547	gi|270003004|gb|EEZ99451.1|hypothetical protein TcasGA2 TC030767 [Tribolium castaneum]
Fau_Trans_V01_Contig_4415	0.524872	9.66063	6.44959e-06	transferrin	2316	gi|156891049|gb|ABU96701.1|transferrin [Rhodnius prolixus]
Fau_Trans_V01_Contig_28916	4.11773	-0.6045	2.38848e-05	testis-specific serine threonine-protein kinase 4-like	543	gi|662191425|ref|XP 008468526.1|PREDICTED: testis-specific serine/threonine-protein kinase 4-like [Diaphorina citri]
Fau_Trans_V01_Contig_9603	0.595334	4.0879	2.11261e-06	syntaxin-binding protein 5-like	1383	gi|380017797|ref|XP 003692831.1|PREDICTED: syntaxin-binding protein 5-like [Apis florea]
Fau_Trans_V01_Contig_3714	0.758997	3.18258	9.8593e-07	swi snf-related matrix-associated actin-dependent regulator of chromatin subfamily a containing dead h box 1 homolog	2618	gi|345483976|ref|XP 003424919.1|PREDICTED: SWI/SNF-related matrix-associated actin-dependent regulator of chromatin subfamily A containing DEAD/H box 1 homolog [Nasonia vitripennis]
Fau_Trans_V01_Contig_5674	-0.745048	5.43771	5.8932e-06	sulfotransferase 1c4-like	1961	gi|646710641|gb|KDR16097.1|Sulfotransferase family cytosolic 1B member 1 [Zootermopsis nevadensis]
Fau_Trans_V01_Contig_10704	1.46751	3.48846	2.11549e-06	sugar transporter	1280	gi|157133171|ref|XP 001662783.1|sugar transporter [Aedes aegypti]
Fau_Trans_V01_Contig_5053	-0.922456	1.71306	4.43587e-05	sugar transporter	2111	gi|307611929|ref|NP 001182631.1|sugar transporter protein 3 [Bombyx mori]
Fau_Trans_V01_Contig_19935	-1.52424	3.18905	1.89997e-10	sugar transporter	748	gi|31201439|ref|XP 309667.1|AGAP003493-PC [Anopheles gambiae str. PEST]
Fau_Trans_V01_Contig_8086	-0.629454	7.94029	3.91343e-08	stress-associated endoplasmic reticulum protein 2-like	1563	gi|506965724|gb|AGM32214.1|ribosome-associated membrane protein [Coptotermes formosanus]
Fau_Trans_V01_Contig_8061	1.00709	4.48787	5.50504e-09	sterol o-acyltransferase 1 isoform x1	1566	gi|156550729|ref|XP 001605991.1|PREDICTED: sterol O-acyltransferase 1 [Nasonia vitripennis]
Fau_Trans_V01_Contig_7078	-1.66393	0.237549	6.48514e-05	sodium potassium calcium exchanger 4-like	1704	gi|357627304|gb|EHJ77040.1|potassium-dependent sodium-calcium exchanger [Danaus plexippus]
Fau_Trans_V01_Contig_5030	-1.1298	1.41588	3.84976e-06	signaling partial	2121	gi|646711595|gb|KDR16710.1|Protein Wnt-4 [Zootermopsis nevadensis]
Fau_Trans_V01_Contig_12733	-1.4434	0.761988	3.94319e-05	serine threonine-protein kinase nek8-like	1117	gi|156398544|ref|XP 001638248.1|predicted protein [Nematostella vectensis]
Fau_Trans_V01_Contig_9187	-0.768984	2.98954	9.5128e-06	serine protease gd	1429	gi|646720874|gb|KDR22457.1|Serine protease gd [Zootermopsis nevadensis]
Fau_Trans_V01_Contig_43650	-1.38476	1.69858	5.99922e-06	serine protease	399	gi|336444924|gb|AEI58559.1|serine protease [Eupolyphaga sinensis]
Fau_Trans_V01_Contig_1697	0.886838	6.31553	6.62398e-07	serine arginine repetitive matrix protein 1-like	920	gi|641652153|ref|XP 008178267.1|PREDICTED: uncharacterized protein LOC103307768 [Acyrthosiphon pisum]
Fau_Trans_V01_Contig_15788	-1.39105	0.864566	2.39716e-06	sensory neuron membrane protein 1-like	928	gi|443427234|gb|AGC91908.1|sensory neuron membrane protein [Apis cerana cerana]
Fau_Trans_V01_Contig_7145	2.07445	0.118822	1.1682e-05	rna-binding domain-containing protein	1693	gi|667839009|ref|XP 007783672.1|hypothetical protein W97 07613 [Coniosporium apollinis CBS 100218]
Fau_Trans_V01_Contig_7201	1.29967	0.550005	4.38487e-05	ring finger protein 126-a	1685	gi|646722539|gb|KDR23497.1|RING finger protein 126 [Zootermopsis nevadensis]
Fau_Trans_V01_Contig_18153	0.934324	6.94911	5.02518e-13	ribonuclease uk114-like isoform 1	814	gi|350410295|ref|XP 003489005.1|PREDICTED: ribonuclease UK114-like isoform 1 [Bombus impatiens]
Fau_Trans_V01_Contig_11054	-0.51211	5.36044	5.00984e-05	rhythmically expressed gene 5 protein	1250	gi|641647830|ref|XP 003240264.2|PREDICTED: LOW QUALITY PROTEIN: rhythmically expressed gene 5 protein [Acyrthosiphon pisum]
Fau_Trans_V01_Contig_13395	1.2536	3.59098	1.52108e-12	rho-related btb domain-containing protein 1 isoform x1	1071	gi|646696813|gb|KDR08853.1|Rho-related BTB domain-containing protein 2 partial [Zootermopsis nevadensis]
Fau_Trans_V01_Contig_8460	0.718778	3.47241	4.30296e-06	rho-related btb domain-containing protein 1	1514	gi|646696813|gb|KDR08853.1|Rho-related BTB domain-containing protein 2 partial [Zootermopsis nevadensis]
Fau_Trans_V01_Contig_11130	1.17106	4.40655	2.10023e-07	reverse transcriptase	1243	gi|215982090|gb|ACJ71597.1|reverse transcriptase [Rhynchosciara americana]
Fau_Trans_V01_Contig_10571	0.754609	3.65653	4.73347e-06	retinaldehyde-binding protein 1-like protein 1	1291	gi|646702444|gb|KDR11656.1|Retinaldehyde-binding protein 1-like protein 2 [Zootermopsis nevadensis]
Fau_Trans_V01_Contig_13802	-1.26833	6.42381	1.60555e-05	regucalcin-like	1043	gi|301068495|gb|ADK55065.1|luciferin regenerating enzyme [Lampyris turkestanicus]
Fau_Trans_V01_Contig_2426	-0.914373	3.86468	4.45923e-09	receptor-type tyrosine-protein phosphatase n2	3724	gi|646718582|gb|KDR20994.1|Receptor-type tyrosine-protein phosphatase N2 [Zootermopsis nevadensis]
Fau_Trans_V01_Contig_10698	1.22993	2.20782	1.56718e-05	pyrroline-5-carboxylate reductase	1281	gi|91079134|ref|XP 975446.1|PREDICTED: pyrroline-5-carboxylate reductase [Tribolium castaneum]
Fau_Trans_V01_Contig_33764	-1.18908	3.82352	3.68105e-07	putative ankyrin repeat protein R901-like	481	gi|115921112|ref|XP 001183458.1|PREDICTED: putative ankyrin repeat protein R901-like [Strongylocentrotus purpuratus]
Fau_Trans_V01_Contig_17433	1.35287	0.458698	5.29712e-05	putative -like antibiotic response protein	846	gi|615408852|ref|XP 007582791.1|putative -like antibiotic response protein [Neofusicoccum parvum UCRNP2]
Fau_Trans_V01_Contig_22803	-0.678911	5.63445	1.45508e-05	pupal cuticle protein 78e	663	gi|47605413|sp|Q7M4F3.1|CUD2 SCHGRRecName: Full=Endocuticle structural glycoprotein SgAbd-2 [Schistocerca gregaria]
Fau_Trans_V01_Contig_6691	-0.504578	4.35209	5.85709e-05	proton myo-inositol cotransporter	1767	gi|321468644|gb|EFX79628.1|hypothetical protein DAPPUDRAFT 304502 [Daphnia pulex]
Fau_Trans_V01_Contig_11994	-0.99252	4.70774	6.15282e-08	protein ubash3a homolog	1175	gi|546680705|gb|ERL90931.1|hypothetical protein D910 08274 partial [Dendroctonus ponderosae]
Fau_Trans_V01_Contig_18520	-1.37968	4.66951	1.30952e-06	protein takeout-like	799	gi|557777173|ref|XP 005188222.1|PREDICTED: protein takeout-like [Musca domestica]
Fau_Trans_V01_Contig_12887	-0.737381	7.91177	2.00179e-06	protein takeout	1107	gi|242009643|ref|XP 002425592.1|protein takeout precursor putative [Pediculus humanus corporis]
Fau_Trans_V01_Contig_8527	1.00023	4.07568	2.85599e-05	protein takeout	1506	gi|270007128|gb|EFA03576.1|hypothetical protein TcasGA2 TC013659 [Tribolium castaneum]
Fau_Trans_V01_Contig_16077	0.759401	4.24068	8.58961e-06	protein takeout	913	gi|270007128|gb|EFA03576.1|hypothetical protein TcasGA2 TC013659 [Tribolium castaneum]
Fau_Trans_V01_Contig_5626	-1.79849	4.4347	2.74851e-14	protein isoform a	1972	gi|646714115|gb|KDR18208.1|Protein msta isoform A [Zootermopsis nevadensis]
Fau_Trans_V01_Contig_21411	-0.909523	2.17683	5.2946e-06	protein homolog	701	gi|506965696|gb|AGM32200.1|cutA-like precursor [Coptotermes formosanus]
Fau_Trans_V01_Contig_3231	-0.546925	5.01597	5.54987e-05	protein disulfide	2903	gi|646722152|gb|KDR23255.1|Protein disulfide-isomerase A5 [Zootermopsis nevadensis]
Fau_Trans_V01_Contig_19082	-0.578952	5.36579	1.7357e-06	protein bv8	778	gi|350397076|ref|XP 003484762.1|PREDICTED: astakine-like [Bombus impatiens]
Fau_Trans_V01_Contig_34157	-1.61493	8.26831	1.61676e-06	prolixicin antimicrobial protein	477	gi|429327021|gb|AFZ78839.1|prolixicin antimicrobial protein [Coptotermes formosanus]
Fau_Trans_V01_Contig_31059	3.56411	3.87401	3.69646e-34	proclotting enzyme	513	gi|646719431|gb|KDR21543.1|Proclotting enzyme [Zootermopsis nevadensis]
Fau_Trans_V01_Contig_12387	-1.59514	12.3504	2.8776e-17	probable uridine nucleosidase 1	1144	gi|646709734|gb|KDR15455.1|hypothetical protein L798 09160 [Zootermopsis nevadensis]
Fau_Trans_V01_Contig_10500	0.719701	6.61081	3.6019e-06	probable serine hydrolase isoform x5	1298	gi|646715970|gb|KDR19397.1|putative serine hydrolase [Zootermopsis nevadensis]
Fau_Trans_V01_Contig_7048	-0.636787	4.03955	1.1446e-06	probable methyltransferase-like protein 15 homolog	1709	gi|642928389|ref|XP 008192724.1|PREDICTED: probable methyltransferase-like protein 15 homolog [Tribolium castaneum]
Fau_Trans_V01_Contig_9050	-0.640651	6.5143	4.89397e-06	probable atp-dependent rna helicase ddx17-like	1445	gi|646703668|gb|KDR12221.1|putative ATP-dependent RNA helicase DDX5 [Zootermopsis nevadensis]
Fau_Trans_V01_Contig_6134	-0.660949	3.29491	3.51504e-05	potassium channel subfamily k member 9	1869	gi|646698337|gb|KDR09564.1|Potassium channel subfamily K member 9 [Zootermopsis nevadensis]
Fau_Trans_V01_Contig_10153	2.17479	-0.621488	6.427e-05	plasma membrane proteolipid 3	1330	gi|589112969|ref|XP 006968507.1|predicted protein [Trichoderma reesei QM6a]
Fau_Trans_V01_Contig_28957	-0.75678	2.91494	5.5772e-06	phosphatidylethanolamine-binding protein 4	543	gi|242010845|ref|XP 002426169.1|phosphatidylethanolamine-binding protein putative [Pediculus humanus corporis]
Fau_Trans_V01_Contig_15460	-0.511891	7.0101	5.00413e-06	peroxiredoxin 1	946	gi|328777120|ref|XP 003249289.1|PREDICTED: peroxiredoxin 1 [Apis mellifera]
Fau_Trans_V01_Contig_4256	0.780161	6.0561	9.50525e-07	peroxidase isoform x2	2373	gi|685874309|gb|AIP87047.1|peroxicentin [Macrotermes barneyi]
Fau_Trans_V01_Contig_21894	-0.858111	2.05744	4.40825e-06	peptidyl-prolyl cis-trans isomerase h	687	gi|646722095|gb|KDR23198.1|Peptidyl-prolyl cis-trans isomerase H [Zootermopsis nevadensis]
Fau_Trans_V01_Contig_11744	-0.439625	9.42274	4.47944e-05	peptidyl-prolyl cis-trans isomerase	1195	gi|506968345|gb|AGM32516.1|peptidyl-prolyl cis-trans isomerase [Coptotermes formosanus]
Fau_Trans_V01_Contig_8070	-0.622469	6.49654	3.85291e-05	peptidoglycan recognition protein sb2	1565	gi|371486887|gb|AEX31479.1|peptidoglycan recognition protein LB isoform B [Armigeres subalbatus]
Fau_Trans_V01_Contig_10325	-1.15567	3.40507	1.24607e-06	peptide methionine sulfoxide reductase	1315	gi|646718898|gb|KDR21201.1|Peptide methionine sulfoxide reductase [Zootermopsis nevadensis]
Fau_Trans_V01_Contig_23479	1.52511	2.19581	6.69186e-16	pentatricopeptide repeat-containing protein	645	gi|522819164|ref|WP 020732719.1|hypothetical protein [Sorangium cellulosum]
Fau_Trans_V01_Contig_7383	-0.58762	7.27258	3.08059e-05	pdgf- and vegf-related factor 1-like precursor	1656	gi|242247114|ref|NP 001156259.1|PDGF- and VEGF-related factor 1-like precursor [Acyrthosiphon pisum]
Fau_Trans_V01_Contig_17069	-1.06339	10.0811	1.03163e-09	pathogenesis-related protein 5	863	gi|546679609|gb|ERL90048.1|hypothetical protein D910 07406 [Dendroctonus ponderosae]
Fau_Trans_V01_Contig_12461	1.00108	5.83294	8.53955e-09	parathyroid hormone-responsive b1	1138	gi|328699348|ref|XP 003240910.1|PREDICTED: uncharacterized protein LOC100571439 [Acyrthosiphon pisum]
Fau_Trans_V01_Contig_17317	-1.03595	3.25692	1.49558e-08	Paramyosin short form isoform c	852	gi|307191730|gb|EFN75172.1|Paramyosin short form [Harpegnathos saltator]
Fau_Trans_V01_Contig_5855	1.24009	5.25093	4.07252e-09	pancreatic lipase-related protein 2	1924	gi|646694602|gb|KDR08050.1|Pancreatic lipase-related protein 2 [Zootermopsis nevadensis]
Fau_Trans_V01_Contig_8736	0.747415	6.71635	1.37274e-06	pancreatic lipase-related protein 2	1482	gi|646718628|gb|KDR21040.1|Pancreatic lipase-related protein 1 [Zootermopsis nevadensis]
Fau_Trans_V01_Contig_13192	-0.995475	6.34185	2.1356e-14	pancreatic lipase-related protein 2	1085	gi|665802062|ref|XP 008549070.1|PREDICTED: pancreatic triacylglycerol lipase-like [Microplitis demolitor]
Fau_Trans_V01_Contig_14237	-0.932862	5.46292	7.59081e-13	pancreatic lipase-related protein 1	1016	gi|646718628|gb|KDR21040.1|Pancreatic lipase-related protein 1 [Zootermopsis nevadensis]
Fau_Trans_V01_Contig_4040	0.574091	6.98644	6.11984e-05	organic cation transporter protein isoform x2	2460	gi|642911534|ref|XP 974165.2|PREDICTED: organic cation transporter protein isoform X1 [Tribolium castaneum]
Fau_Trans_V01_Contig_3378	-1.07652	0.857751	1.77588e-05	octopamine receptor	2813	gi|33089868|gb|AAP93817.1|octopamine receptor [Periplaneta americana]
Fau_Trans_V01_Contig_9237	2.90078	7.54986	1.61085e-25	nuclear receptor-binding factor 2	1424	gi|646715028|gb|KDR18784.1|hypothetical protein L798 06464 [Zootermopsis nevadensis]
Fau_Trans_V01_Contig_6249	-1.2933	2.73082	9.37119e-08	nuclear fragile x mental retardation-interacting protein 1	1850	gi|591367969|ref|XP 007058831.1|PREDICTED: nuclear fragile X mental retardation-interacting protein 1 [Chelonia mydas]
Fau_Trans_V01_Contig_42168	-1.50538	1.97489	1.44682e-06	nuclear fragile x mental retardation-interacting protein 1	409	gi|646709912|gb|KDR15567.1|Nuclear fragile X mental retardation-interacting protein 1 [Zootermopsis nevadensis]
Fau_Trans_V01_Contig_5720	-0.894265	5.31866	2.8331e-07	nose resistant to fluoxetine protein 6-like	1951	gi|242020019|ref|XP 002430455.1|conserved hypothetical protein [Pediculus humanus corporis]
Fau_Trans_V01_Contig_1940	0.530599	7.6383	5.4225e-06	Neural proliferation differentiation and control protein 1 partial isoform b	5032	gi|675388427|gb|KFM81324.1|Neural proliferation differentiation and control protein 1 partial [Stegodyphus mimosarum]
Fau_Trans_V01_Contig_15919	-0.768848	12.4995	4.45698e-05	nadh dehydrogenase subunit 4	921	gi|426406403|ref|YP 007026246.1|NADH dehydrogenase subunit 4 (mitochondrion) [Chrysomya bezziana]
Fau_Trans_V01_Contig_43548	-0.812944	10.285	1.45625e-05	nadh dehydrogenase subunit 4	400	gi|671729383|ref|YP 009050468.1|NADH dehydrogenase subunit 4 (mitochondrion) [Ridgeia piscesae]
Fau_Trans_V01_Contig_9517	1.47589	7.19394	1.7129e-18	n-myc downstream regulated	1392	gi|646723271|gb|KDR23936.1|hypothetical protein L798 10809 [Zootermopsis nevadensis]
Fau_Trans_V01_Contig_54229	-0.789033	2.57624	1.01167e-05	muscle lim protein at isoform b	342	gi|92109966|gb|ABE73307.1|IP07084p [Drosophila melanogaster]
Fau_Trans_V01_Contig_9323	-0.889824	3.41562	1.57355e-07	multiple inositol polyphosphate phosphatase 1	1414	gi|646715432|gb|KDR19044.1|Multiple inositol polyphosphate phosphatase 1 [Zootermopsis nevadensis]
Fau_Trans_V01_Contig_2309	-0.679339	4.41403	5.15046e-06	multidrug resistance-associated protein 4	3920	gi|512841878|ref|XP 004884832.1|PREDICTED: multidrug resistance-associated protein 4 isoform X1 [Heterocephalus glaber]
Fau_Trans_V01_Contig_4128	0.938407	3.25579	9.90304e-09	mitogen-activated protein kinase kinase kinase 7-interacting protein 2	2426	gi|646699673|gb|KDR10192.1|Mitogen-activated protein kinase kinase kinase 7-interacting protein 2 [Zootermopsis nevadensis]
Fau_Trans_V01_Contig_14975	-0.771182	6.0154	9.01015e-07	mid1-interacting protein 1	974	gi|646719457|gb|KDR21569.1|Mid1-interacting protein 1 [Zootermopsis nevadensis]
Fau_Trans_V01_Contig_4553	-0.732803	5.01902	3.66564e-07	microtubule-associated protein futsch isoform x2	2272	gi|646721608|gb|KDR22886.1|hypothetical protein L798 14739 [Zootermopsis nevadensis]
Fau_Trans_V01_Contig_41030	1.46786	0.608237	1.71761e-06	methyltransferase 2	417	gi|672349272|ref|NP 001288290.1|phosphomethylethanolamine N-methyltransferase [Diaphorina citri]
Fau_Trans_V01_Contig_3170	-0.7291	4.29769	4.64365e-06	metabotropic glutamate receptor 5	2948	gi|646707040|gb|KDR13974.1|Metabotropic glutamate receptor 5 [Zootermopsis nevadensis]
Fau_Trans_V01_Contig_9799	0.920287	2.76896	3.3868e-06	mariner transposase	1363	gi|283765096|gb|ADB28039.1|transposase [Agrilus planipennis]
Fau_Trans_V01_Contig_7771	-1.71571	4.31531	2.34582e-21	maltase 1	1603	gi|646714378|gb|KDR18371.1|hypothetical protein L798 07495 [Zootermopsis nevadensis]
Fau_Trans_V01_Contig_26727	6.3754	-0.901026	1.24338e-05	major facilitator superfamily transporter	578	gi|662519286|gb|KEQ76845.1|putative major facilitator superfamily transporter [Aureobasidium pullulans var. namibiae CBS 147.97]
Fau_Trans_V01_Contig_13935	-1.38603	3.53424	5.46431e-06	major allergen bla g	1035	gi|4240397|gb|AAD13532.1|major allergen Bla g 1.0101 [Blattella germanica]
Fau_Trans_V01_Contig_28068	-1.41826	7.2408	2.80044e-07	lysozyme precursor	556	gi|385845652|gb|AFI81524.1|c-3 lysozyme [Periplaneta americana]
Fau_Trans_V01_Contig_10802	-2.03488	8.13816	3.42172e-22	lysosomal acid phosphatase	1273	gi|194751612|ref|XP 001958119.1|GF10755 [Drosophila ananassae]
Fau_Trans_V01_Contig_20777	-0.782957	7.68263	9.00515e-08	LmrCD-specific DARPin partial	720	gi|384569032|gb|AFI09261.1|LmrCD-specific DARPin partial [synthetic construct]
Fau_Trans_V01_Contig_6279	1.09896	8.14151	3.84778e-14	lipoyltransferase mitochondrial	1842	gi|646719447|gb|KDR21559.1|Lipoyltransferase 1 mitochondrial [Zootermopsis nevadensis]
Fau_Trans_V01_Contig_49340	0.86968	1.92185	6.51847e-05	lipophorin receptor	366	gi|126540381|emb|CAL47126.1|lipophorin receptor [Blattella germanica]
Fau_Trans_V01_Contig_9939	3.75655	6.35279	4.20239e-20	lipase 3	1349	gi|194862255|ref|XP 001969959.1|GG23650 [Drosophila erecta]
Fau_Trans_V01_Contig_7439	0.886378	7.19985	2.64884e-09	lipase 1 precursor	1650	gi|194862255|ref|XP 001969959.1|GG23650 [Drosophila erecta]
Fau_Trans_V01_Contig_10135	-1.0074	3.93705	2.96102e-05	leucine-rich repeat-containing protein 20	1331	gi|242020354|ref|XP 002430620.1|leucine-rich repeat-containing protein putative [Pediculus humanus corporis]
Fau_Trans_V01_Contig_8552	-0.530073	9.98416	4.69934e-05	Lactase-phlorizin hydrolase	1503	gi|646712919|gb|KDR17465.1|Lactase-phlorizin hydrolase [Zootermopsis nevadensis]
Fau_Trans_V01_Contig_10595	2.15684	2.35178	1.43364e-13	krab-a domain-containing protein 2 isoform x2	1289	gi|669329252|gb|KFD69436.1|hypothetical protein M514 07937 [Trichuris suis]
Fau_Trans_V01_Contig_11575	2.12624	4.68569	1.00986e-08	juvenile hormone-inducible protein	1208	gi|170058533|ref|XP 001864961.1|Juvenile hormone-inducible protein [Culex quinquefasciatus]
Fau_Trans_V01_Contig_14685	1.57838	2.76906	2.20635e-11	juvenile hormone-inducible protein	989	gi|195029887|ref|XP 001987803.1|GH22112 [Drosophila grimshawi]
Fau_Trans_V01_Contig_5526	1.63752	6.8766	8.9019e-09	juvenile hormone-inducible	1994	gi|307206431|gb|EFN84469.1|hypothetical protein EAI 13159 [Harpegnathos saltator]
Fau_Trans_V01_Contig_6965	-0.725296	7.85887	6.18774e-07	juvenile hormone epoxide hydrolase 1-like	1721	gi|646699628|gb|KDR10172.1|Juvenile hormone epoxide hydrolase 1 [Zootermopsis nevadensis]
Fau_Trans_V01_Contig_8080	-3.47326	12.0981	7.18216e-40	juvenile hormone epoxide hydrolase	1564	gi|646699628|gb|KDR10172.1|Juvenile hormone epoxide hydrolase 1 [Zootermopsis nevadensis]
Fau_Trans_V01_Contig_8442	1.13241	4.18566	1.60833e-08	juvenile hormone acid methyltransferase	1516	gi|672349272|ref|NP 001288290.1|phosphomethylethanolamine N-methyltransferase [Diaphorina citri]
Fau_Trans_V01_Contig_11595	0.742271	3.0883	2.79332e-06	juvenile hormone acid methyl transferase	1206	gi|672349272|ref|NP 001288290.1|phosphomethylethanolamine N-methyltransferase [Diaphorina citri]
Fau_Trans_V01_Contig_4861	-0.669778	9.831	3.65283e-08	inter-alpha-trypsin inhibitor heavy chain h4-like	2170	gi|328712316|ref|XP 001943179.2|PREDICTED: inter-alpha-trypsin inhibitor heavy chain H4-like [Acyrthosiphon pisum]
Fau_Trans_V01_Contig_22061	1.2034	1.1781	2.88748e-05	inactive phospholipase c-like protein 2	682	gi|675376534|gb|KFM69436.1|Inactive phospholipase C-like protein 2 partial [Stegodyphus mimosarum]
Fau_Trans_V01_Contig_57489	1.7887	3.17833	6.89592e-10	hypothetical protein YQE 09340 partial	327	gi|478253755|gb|ENN74049.1|hypothetical protein YQE 09340 partial [Dendroctonus ponderosae]
Fau_Trans_V01_Contig_10868	0.818982	3.43713	3.98096e-05	hypothetical protein X975 12306 partial isoform b	1266	gi|675369447|gb|KFM62349.1|hypothetical protein X975 12306 partial [Stegodyphus mimosarum]
Fau_Trans_V01_Contig_2636	1.17802	2.13292	2.67434e-08	hypothetical protein TcasGA2 TC001061 isoform e	3427	gi|270002107|gb|EEZ98554.1|hypothetical protein TcasGA2 TC001061 [Tribolium castaneum]
Fau_Trans_V01_Contig_55236	3.47653	-1.57987	6.92306e-05	hypothetical protein SNOG 08928	337	gi|169611626|ref|XP 001799231.1|hypothetical protein SNOG 08928 [Phaeosphaeria nodorum SN15]
Fau_Trans_V01_Contig_24467	1.87558	-0.636095	3.47512e-05	hypothetical protein Phum PHUM401580	624	gi|242016386|ref|XP 002428802.1|hypothetical protein Phum PHUM401580 [Pediculus humanus corporis]
Fau_Trans_V01_Contig_10159	-0.913004	4.8635	4.34746e-06	hypothetical protein L798 15149	1330	gi|646701315|gb|KDR11105.1|hypothetical protein L798 15149 [Zootermopsis nevadensis]
Fau_Trans_V01_Contig_6792	-0.673805	4.36101	5.19329e-05	hypothetical protein L798 12755 isoform a	1748	gi|646721155|gb|KDR22625.1|hypothetical protein L798 12755 [Zootermopsis nevadensis]
Fau_Trans_V01_Contig_2758	-0.648796	4.54869	4.7945e-06	hypothetical protein L798 12320 partial	3297	gi|646706465|gb|KDR13674.1|hypothetical protein L798 12320 partial [Zootermopsis nevadensis]
Fau_Trans_V01_Contig_9607	0.852284	1.85264	6.49458e-05	hypothetical protein L798 08557	1383	gi|646712659|gb|KDR17355.1|hypothetical protein L798 08557 [Zootermopsis nevadensis]
Fau_Trans_V01_Contig_13932	-0.649736	3.31866	6.30366e-05	hypothetical protein L798 08198	1035	gi|646713600|gb|KDR17891.1|hypothetical protein L798 08198 [Zootermopsis nevadensis]
Fau_Trans_V01_Contig_1907	-0.675559	6.79643	3.37222e-08	hypothetical protein L798 07481	5285	gi|646714364|gb|KDR18357.1|hypothetical protein L798 07481 [Zootermopsis nevadensis]
Fau_Trans_V01_Contig_4513	-0.552446	5.68205	4.45992e-06	hypothetical protein L798 06455	2283	gi|646715019|gb|KDR18775.1|hypothetical protein L798 06455 [Zootermopsis nevadensis]
Fau_Trans_V01_Contig_20920	-1.10847	3.45387	2.38052e-08	hypothetical protein L798 00578	716	gi|646696960|gb|KDR08924.1|hypothetical protein L798 00578 [Zootermopsis nevadensis]
Fau_Trans_V01_Contig_9719	-1.37975	2.44604	5.44586e-05	hypothetical protein KGM 11897 isoform a	1371	gi|357627674|gb|EHJ77293.1|hypothetical protein KGM 11897 [Danaus plexippus]
Fau_Trans_V01_Contig_2625	-1.0017	4.35617	5.62939e-09	hypothetical protein isoform e	3439	gi|646709721|gb|KDR15442.1|Beta-glucuronidase [Zootermopsis nevadensis]
Fau_Trans_V01_Contig_29660	0.96916	2.14088	1.32418e-06	hypothetical protein isoform c	532	gi|15292605|gb|AAK93571.1|SD10674p [Drosophila melanogaster]
Fau_Trans_V01_Contig_22836	-0.728914	3.52011	7.33572e-06	hypothetical protein isoform b	662	gi|646710381|gb|KDR15900.1|hypothetical protein L798 09827 [Zootermopsis nevadensis]
Fau_Trans_V01_Contig_3167	-0.74897	8.0459	6.79791e-09	hypothetical protein isoform b	2949	gi|646714363|gb|KDR18356.1|hypothetical protein L798 07480 [Zootermopsis nevadensis]
Fau_Trans_V01_Contig_7603	-0.976523	2.17738	1.13913e-07	hypothetical protein isoform b	1626	gi|78706760|ref|NP 001027183.1|CG10096 isoform B [Drosophila melanogaster]
Fau_Trans_V01_Contig_35787	-1.0912	1.62964	2.10916e-05	hypothetical protein GJ18581	460	gi|195401619|ref|XP 002059410.1|GJ18581 [Drosophila virilis]
Fau_Trans_V01_Contig_11794	2.75608	1.92494	1.93312e-13	hypothetical protein GGTG 06631	1192	gi|685407713|ref|XP 009222715.1|hypothetical protein GGTG 06631 [Gaeumannomyces graminis var. tritici R3-111a-1]
Fau_Trans_V01_Contig_7870	-0.829681	1.33911	7.76949e-05	hypothetical protein GE17027	1590	gi|195478037|ref|XP 002100385.1|GE17027 [Drosophila yakuba]
Fau_Trans_V01_Contig_15031	2.22573	-0.0262502	1.8995e-06	hypothetical protein AOL s00076g13	971	gi|345567532|gb|EGX50463.1|hypothetical protein AOL s00076g13 [Arthrobotrys oligospora ATCC 24927]
Fau_Trans_V01_Contig_13752	0.954653	5.04405	6.39129e-07	hypothetical protein	1047	gi|41323351|gb|AAR99848.1|hypothetical protein 5 [Hyposoter didymator ichnovirus]
Fau_Trans_V01_Contig_774	0.645085	4.3221	1.06819e-06	homeobox protein extradenticle isoform x2	2196	gi|193709272|ref|XP 001948220.1|PREDICTED: homeobox protein extradenticle isoform X2 [Acyrthosiphon pisum]
Fau_Trans_V01_Contig_10281	-0.886089	2.48249	1.76007e-05	histone-lysine n-methyltransferase smyd3	1319	gi|646722547|gb|KDR23505.1|SET and MYND domain-containing protein 3 [Zootermopsis nevadensis]
Fau_Trans_V01_Contig_10933	1.06688	11.2138	6.69821e-06	histone h2a	1260	gi|582955264|gb|EWC43514.1|histone H2A [Drechslerella stenobrocha 248]
Fau_Trans_V01_Contig_79498	-0.977886	3.85788	2.67477e-06	histone acetyltransferase kat6a isoform x1	231	gi|645030125|ref|XP 008210221.1|PREDICTED: zyxin-like isoform X1 [Nasonia vitripennis]
Fau_Trans_V01_Contig_2435	0.609166	9.02224	2.13678e-06	high mobility group protein dsp1	3709	gi|645015670|ref|XP 008206561.1|PREDICTED: high mobility group protein DSP1 [Nasonia vitripennis]
Fau_Trans_V01_Contig_17267	1.08885	3.45646	7.22377e-07	hemolymph lipopolysaccharide-binding protein	854	gi|5381155|dbj|BAA82265.1|Regenectin [Periplaneta americana]
Fau_Trans_V01_Contig_4952	-1.26535	11.692	8.01845e-08	hemocyanin subunit type 1 precursor	2147	gi|145207345|emb|CAM84196.1|hexamerin 1 [Perla marginata]
Fau_Trans_V01_Contig_32847	2.31059	-0.191978	3.95489e-09	helix-loop-helix protein 1	492	gi|646696941|gb|KDR08905.1|Helix-loop-helix protein 1 [Zootermopsis nevadensis]
Fau_Trans_V01_Contig_4740	-0.670141	6.0678	5.22545e-08	heat shock protein 75 mitochondrial	2206	gi|157127009|ref|XP 001654758.1|heat shock protein [Aedes aegypti]
Fau_Trans_V01_Contig_14906	-0.775916	6.50904	1.13979e-07	group 3 secretory phospholipase a2-like	978	gi|225543488|ref|NP 001139390.1|phospholipase A2B precursor [Tribolium castaneum]
Fau_Trans_V01_Contig_9774	0.987074	5.19165	7.17044e-05	glucosyl glucuronosyl transferases	1366	gi|646702167|gb|KDR11536.1|UDP-glucuronosyltransferase 2C1 [Zootermopsis nevadensis]
Fau_Trans_V01_Contig_7369	0.805925	4.41461	1.40729e-05	glucosyl glucuronosyl transferases	1658	gi|646722004|gb|KDR23148.1|UDP-glucuronosyltransferase 2B31 [Zootermopsis nevadensis]
Fau_Trans_V01_Contig_29566	1.90245	2.53862	1.39725e-05	glucosyl glucuronosyl transferase	534	gi|646721423|gb|KDR22771.1|UDP-glucuronosyltransferase 2C1 partial [Zootermopsis nevadensis]
Fau_Trans_V01_Contig_3993	-0.597423	3.92965	8.01008e-06	glucose transporter	2480	gi|646718600|gb|KDR21012.1|Solute carrier family 2 facilitated glucose transporter member 3 [Zootermopsis nevadensis]
Fau_Trans_V01_Contig_7159	2.4	3.34991	9.98879e-16	glucose dehydrogenase	1690	gi|646718099|gb|KDR20701.1|Glucose dehydrogenase [acceptor] [Zootermopsis nevadensis]
Fau_Trans_V01_Contig_6628	0.929798	6.58651	6.65505e-05	gelsolin isoform a	1776	gi|91075932|ref|XP 967392.1|PREDICTED: gelsolin [Tribolium castaneum]
Fau_Trans_V01_Contig_21501	1.16326	1.54441	1.09e-05	gastrula zinc finger protein - partial	698	gi|551507852|ref|XP 005805455.1|PREDICTED: gastrula zinc finger protein xLCGF3.1-like [Xiphophorus maculatus]
Fau_Trans_V01_Contig_4645	-0.525277	5.21661	3.98683e-05	gamma-glutamyltranspeptidase 1	2236	gi|642932825|ref|XP 008197001.1|PREDICTED: gamma-glutamyltranspeptidase 1-like isoform X2 [Tribolium castaneum]
Fau_Trans_V01_Contig_10091	0.952235	2.76489	1.79263e-06	fringe glycosyltransferase	1335	gi|642936055|ref|XP 008198283.1|PREDICTED: fringe glycosyltransferase [Tribolium castaneum]
Fau_Trans_V01_Contig_5362	0.745965	3.4765	1.00363e-05	flotillin-2 isoform x1	2032	gi|642926470|ref|XP 008191971.1|PREDICTED: flotillin-2 isoform X1 [Tribolium castaneum]
Fau_Trans_V01_Contig_2178	1.07739	2.17757	9.64848e-06	fibulin 1	4224	gi|646708697|gb|KDR14884.1|Fibrillin-2 [Zootermopsis nevadensis]
Fau_Trans_V01_Contig_11337	0.5973	10.8442	6.2602e-08	ferritin subunit	1226	gi|240848575|ref|NP 001155797.1|ferritin-like precursor [Acyrthosiphon pisum]
Fau_Trans_V01_Contig_17928	0.656586	10.413	4.63076e-09	ferritin heavy subunit	825	gi|506968001|gb|AGM32344.1|ferritin heavy subunit [Coptotermes formosanus]
Fau_Trans_V01_Contig_5990	-0.905899	2.1024	7.59743e-06	fatty acyl- reductase	1896	gi|646710618|gb|KDR16085.1|Putative fatty acyl-CoA reductase [Zootermopsis nevadensis]
Fau_Trans_V01_Contig_2030	-1.3785	1.62768	5.04716e-05	fatty acid synthase-like	4648	gi|662196537|ref|XP 008471304.1|PREDICTED: LOW QUALITY PROTEIN: fatty acid synthase [Diaphorina citri]
Fau_Trans_V01_Contig_1752	-0.792288	6.49614	1.35875e-07	fatty acid synthase	7704	gi|642910328|ref|XP 008200285.1|PREDICTED: fatty acid synthase [Tribolium castaneum]
Fau_Trans_V01_Contig_8930	-0.559453	7.00802	1.48531e-05	Famar1 transposase	1458	gi|27465079|gb|AAO12863.1|Famar1 transposase [Forficula auricularia]
Fau_Trans_V01_Contig_5270	1.75507	1.85106	1.37783e-10	facilitated trehalose transporter tret1-like	2054	gi|332017821|gb|EGI58482.1|Sugar transporter ERD6-like 6 [Acromyrmex echinatior]
Fau_Trans_V01_Contig_17537	-1.85174	3.11413	1.69173e-18	facilitated trehalose transporter tret1-like	842	gi|572315084|ref|XP 006623203.1|PREDICTED: facilitated trehalose transporter Tret1-like isoform X1 [Apis dorsata]
Fau_Trans_V01_Contig_23742	1.06908	2.46527	1.45973e-05	facilitated trehalose transporter tret1-like	639	gi|646708204|gb|KDR14606.1|hypothetical protein L798 11186 partial [Zootermopsis nevadensis]
Fau_Trans_V01_Contig_10111	1.50688	2.83304	1.27592e-11	facilitated trehalose transporter tret1-2 homolog	1333	gi|283135102|ref|NP 001164380.1|sugar transporter-like protein [Nasonia vitripennis]
Fau_Trans_V01_Contig_5011	-1.15005	3.5714	3.6197e-11	extracellular serine threonine protein kinase fam20c	2126	gi|642933145|ref|XP 008197275.1|PREDICTED: extracellular serine/threonine protein kinase FAM20C isoform X1 [Tribolium castaneum]
Fau_Trans_V01_Contig_8866	0.683741	4.03162	6.21883e-05	excitatory amino acid transporter 1-like	1466	gi|8050559|gb|AAF71701.1|AF208521 1high-affinity Na+-dependent glutamate transporter [Diploptera punctata]
Fau_Trans_V01_Contig_4316	-0.431992	7.12235	5.4999e-05	ets-like proteinous factor	2349	gi|328708427|ref|XP 001948083.2|PREDICTED: protein c-ets-1-B-like [Acyrthosiphon pisum]
Fau_Trans_V01_Contig_9264	-0.883162	8.6756	2.11482e-12	esterase fe4-like	1421	gi|164416533|gb|ABY53601.1|carboxylesterase-like protein [Locusta migratoria manilensis]
Fau_Trans_V01_Contig_4866	-0.821911	10.1406	3.0255e-05	esterase fe4-like	2169	gi|164416533|gb|ABY53601.1|carboxylesterase-like protein [Locusta migratoria manilensis]
Fau_Trans_V01_Contig_23659	-0.858286	7.7517	5.35419e-10	esterase fe4-like	641	gi|586831205|gb|AHJ81336.1|carboxylesterase [Locusta migratoria]
Fau_Trans_V01_Contig_5137	1.73844	5.11057	1.97641e-13	esterase fe4	2090	gi|531597555|gb|AGT57960.1|juvenile hormone esterase partial [Bemisia tabaci]
Fau_Trans_V01_Contig_5714	-3.00516	4.65852	2.89729e-23	esterase fe4	1952	gi|646723949|gb|KDR24383.1|Esterase E4 [Zootermopsis nevadensis]
Fau_Trans_V01_Contig_5520	-0.601446	6.88963	1.44547e-05	esterase e4	1994	gi|646723949|gb|KDR24383.1|Esterase E4 [Zootermopsis nevadensis]
Fau_Trans_V01_Contig_8917	-0.545012	4.0585	6.99609e-05	epimerase family protein sdr39u1	1460	gi|646711645|gb|KDR16736.1|Epimerase family protein SDR39U1 [Zootermopsis nevadensis]
Fau_Trans_V01_Contig_3370	-0.513888	6.54584	2.44037e-05	Endothelin-converting enzyme 1 isoform b	2820	gi|646698331|gb|KDR09558.1|Endothelin-converting enzyme 1 [Zootermopsis nevadensis]
Fau_Trans_V01_Contig_15168	1.96325	0.920175	9.7153e-10	endoplasmic reticulum protein erp29	963	gi|646720841|gb|KDR22424.1|Endoplasmic reticulum protein ERp29 [Zootermopsis nevadensis]
Fau_Trans_V01_Contig_11617	0.737393	2.84963	3.71629e-05	endonuclease-reverse transcriptase	1204	gi|298204331|gb|ADI61814.1|endonuclease-reverse transcriptase [Bombyx mori]
Fau_Trans_V01_Contig_16053	-1.07743	5.2146	3.58835e-13	elongation of very long chain fatty acids protein aael008004-like	914	gi|328781936|ref|XP 003250061.1|PREDICTED: elongation of very long chain fatty acids protein 1-like [Apis mellifera]
Fau_Trans_V01_Contig_10485	-1.20582	3.89178	1.16327e-11	elongation of very long chain fatty acids protein 1-like	1300	gi|383857170|ref|XP 003704078.1|PREDICTED: elongation of very long chain fatty acids protein 1-like [Megachile rotundata]
Fau_Trans_V01_Contig_19067	-1.26256	5.94556	1.3685e-14	elongation of very long chain fatty acids protein 1-like	778	gi|646717528|gb|KDR20355.1|Elongation of very long chain fatty acids protein 1 [Zootermopsis nevadensis]
Fau_Trans_V01_Contig_3093	-0.841956	4.2772	1.17367e-09	electron transfer flavoprotein-ubiquinone mitochondrial	2998	gi|646718960|gb|KDR21248.1|Electron transfer flavoprotein-ubiquinone oxidoreductase mitochondrial [Zootermopsis nevadensis]
Fau_Trans_V01_Contig_12676	4.49916	4.06779	2.10548e-19	ecdysteroid udp-glucosyltransferase	1122	gi|443419062|gb|AGC84403.1|glucosyl glucuronosyl transferases [Locusta migratoria]
Fau_Trans_V01_Contig_4728	1.36318	4.89242	1.6996e-11	dimethylaniline monooxygenase	2210	gi|357616844|gb|EHJ70438.1|flavin-dependent monooxygenase FMO3B [Danaus plexippus]
Fau_Trans_V01_Contig_16324	0.856437	7.05435	2.87067e-05	dehydrogenase reductase sdr family member 11	899	gi|646707588|gb|KDR14277.1|Dehydrogenase/reductase SDR family member 11 [Zootermopsis nevadensis]
Fau_Trans_V01_Contig_4171	1.59755	-0.50561	5.17896e-05	d-beta-hydroxybutyrate mitochondrial	2406	gi|646722371|gb|KDR23384.1|D-beta-hydroxybutyrate dehydrogenase mitochondrial [Zootermopsis nevadensis]
Fau_Trans_V01_Contig_9463	1.04103	1.47958	7.28606e-06	cytochrome p450 cyp44	1398	gi|646707025|gb|KDR13959.1|putative cytochrome P450 CYP44 [Zootermopsis nevadensis]
Fau_Trans_V01_Contig_6404	0.534162	6.84205	1.5911e-05	cytochrome p450 9e2-like	1819	gi|47605531|sp|Q964T2.1|Cytochrome P450 9e2 [Blattella germanica]
Fau_Trans_V01_Contig_7389	-1.45967	4.72491	5.07935e-09	cytochrome p450 4c1	1655	gi|231885|sp|P29981.1|Cytochrome P450 4C1 [Blaberus discoidalis]
Fau_Trans_V01_Contig_6881	0.82481	5.32085	4.30771e-06	cytochrome p450 4c1	1736	gi|231885|sp|P29981.1|Cytochrome P450 4C1 [Blaberus discoidalis]
Fau_Trans_V01_Contig_7988	-0.976624	6.79945	1.57318e-09	cytochrome p450	1576	gi|225548285|gb|ACN93794.1|cytochrome p450 [Reticulitermes flavipes]
Fau_Trans_V01_Contig_7436	3.28556	3.15424	1.34818e-11	cytochrome p450	1650	gi|225548285|gb|ACN93794.1|cytochrome p450 [Reticulitermes flavipes]
Fau_Trans_V01_Contig_21113	-2.47442	-0.356381	3.87332e-06	cytochrome p450	710	gi|231885|sp|P29981.1|Cytochrome P450 4C1 [Blaberus discoidalis]
Fau_Trans_V01_Contig_6603	3.903	4.56048	1.62963e-27	cytochrome p450	1783	gi|646689473|gb|KDR06612.1|putative cytochrome P450 305a1 [Zootermopsis nevadensis]
Fau_Trans_V01_Contig_8649	-1.38731	3.85255	1.76883e-07	cysteine sulfinic acid decarboxylase-like	1490	gi|193596571|ref|XP 001950847.1|PREDICTED: cysteine sulfinic acid decarboxylase-like [Acyrthosiphon pisum]
Fau_Trans_V01_Contig_5856	-0.616974	5.5895	4.12924e-05	cysteine sulfinic acid decarboxylase	1923	gi|242014734|ref|XP 002428040.1|Cysteine sulfinic acid decarboxylase putative [Pediculus humanus corporis]
Fau_Trans_V01_Contig_22425	1.33338	2.10217	2.19289e-06	cuticular protein partial	673	gi|389611489|dbj|BAM19355.1|cuticular protein PxutCPR146 partial [Papilio xuthus]
Fau_Trans_V01_Contig_20705	0.572493	10.0259	1.49455e-05	cuticular protein 49ae	722	gi|478252289|gb|ENN72716.1|hypothetical protein YQE 10654 partial [Dendroctonus ponderosae]
Fau_Trans_V01_Contig_12268	-0.802239	5.74884	7.29978e-06	cuticle protein 6	1154	gi|268607710|ref|NP 001161313.1|cuticular protein precursor [Tribolium castaneum]
Fau_Trans_V01_Contig_21975	-0.567058	7.40866	1.09001e-05	cuticle protein	684	gi|91083943|ref|XP 974938.1|PREDICTED: cuticle protein CP14.6 [Tribolium castaneum]
Fau_Trans_V01_Contig_2134	-0.525072	5.30491	5.99317e-05	cullin-associated nedd8-dissociated protein 1	4294	gi|646719300|gb|KDR21462.1|Cullin-associated NEDD8-dissociated protein 1 [Zootermopsis nevadensis]
Fau_Trans_V01_Contig_29301	-1.15419	11.2643	4.381e-10	csp precursor	537	gi|3283932|gb|AAC25399.1|chemosensory protein CSP-sg1 [Schistocerca gregaria]
Fau_Trans_V01_Contig_16584	-1.4708	1.27809	2.02134e-06	control protein hctl023	886	gi|389608401|dbj|BAM17810.1|obstructor-A [Papilio xuthus]
Fau_Trans_V01_Contig_23560	2.35622	1.71496	1.93091e-26	conserved hypothetical protein isoform a	643	gi|242006565|ref|XP 002424120.1|conserved hypothetical protein [Pediculus humanus corporis]
Fau_Trans_V01_Contig_43383	-8.55246	0.855268	2.37059e-05	ciliary dynein heavy	401	gi|645034794|ref|XP 008201976.1|PREDICTED: LOW QUALITY PROTEIN: dynein beta chain ciliary-like [Nasonia vitripennis]
Fau_Trans_V01_Contig_2416	1.43279	2.56389	5.15337e-13	chorion peroxidase	3740	gi|512888270|ref|XP 004922059.1|PREDICTED: uncharacterized protein LOC101744777 [Bombyx mori]
Fau_Trans_V01_Contig_16051	0.769743	7.72014	1.58626e-08	chondroitin proteoglycan-2	914	gi|646722395|gb|KDR23408.1|Chondroitin proteoglycan 2 [Zootermopsis nevadensis]
Fau_Trans_V01_Contig_14351	-0.804521	3.48852	1.3076e-06	chloride intracellular channel exl-1	1010	gi|646721300|gb|KDR22732.1|Chloride intracellular channel protein 6 partial [Zootermopsis nevadensis]
Fau_Trans_V01_Contig_4531	-0.958874	3.32265	1.23217e-05	cgmp-dependent protein isozyme 1	2277	gi|646699274|gb|KDR09980.1|cGMP-dependent protein kinase isozyme 1 partial [Zootermopsis nevadensis]
Fau_Trans_V01_Contig_8721	2.39035	1.05682	5.07455e-09	cell surface protein	1483	gi|557724733|dbj|GAD96542.1|cell surface protein Mas1 putative [Byssochlamys spectabilis No. 5]
Fau_Trans_V01_Contig_14489	0.527441	9.90163	2.4146e-06	cchc-type zinc finger protein cg3800-like	1001	gi|646716238|gb|KDR19567.1|CCHC-type zinc finger protein [Zootermopsis nevadensis]
Fau_Trans_V01_Contig_15041	2.53704	2.19466	1.32673e-30	cas1 appressorium specific protein	970	gi|640925314|gb|KDN69219.1|hypothetical protein CSUB01 07146 [Colletotrichum sublineola]
Fau_Trans_V01_Contig_8032	-0.5562	6.40813	6.5774e-05	carboxypeptidase m	1570	gi|646713892|gb|KDR18068.1|Carboxypeptidase M [Zootermopsis nevadensis]
Fau_Trans_V01_Contig_30338	-0.635413	4.64237	7.23417e-06	carboxyl choline esterase cce016a	523	gi|342731420|gb|AEL33694.1|carboxylesterase CXE21 [Spodoptera littoralis]
Fau_Trans_V01_Contig_1102	-0.788685	4.63214	2.17351e-05	calcium-independent phospholipase a2-gamma	3521	gi|646698089|gb|KDR09436.1|Calcium-independent phospholipase A2-gamma [Zootermopsis nevadensis]
Fau_Trans_V01_Contig_2296	1.8532	4.44969	8.35052e-27	cadherin- isoform g	3968	gi|646708577|gb|KDR14826.1|Neural-cadherin [Zootermopsis nevadensis]
Fau_Trans_V01_Contig_5530	-0.895101	3.72365	4.9938e-10	brain chitinase and chia	1993	gi|189239365|ref|XP 970191.2|PREDICTED: probable chitinase 2 [Tribolium castaneum]
Fau_Trans_V01_Contig_87346	-1.08811	5.43108	5.36937e-16	beta esterase 6	177	gi|572304762|ref|XP 006618332.1|PREDICTED: esterase E4-like [Apis dorsata]
Fau_Trans_V01_Contig_5494	-0.777533	4.89847	5.9858e-07	aromatic-l-amino-acid decarboxylase-like	2003	gi|383858387|ref|XP 003704683.1|PREDICTED: aromatic-L-amino-acid decarboxylase-like [Megachile rotundata]
Fau_Trans_V01_Contig_12789	-1.72114	6.14124	3.93178e-07	apolipoprotein d	1114	gi|646715061|gb|KDR18800.1|Apolipoprotein D [Zootermopsis nevadensis]
Fau_Trans_V01_Contig_10130	-0.50661	6.2894	7.74379e-05	annexin b11 isoform a	1332	gi|646709755|gb|KDR15476.1|Annexin-B9 [Zootermopsis nevadensis]
Fau_Trans_V01_Contig_21116	-0.989131	1.88556	1.06618e-06	ankyrin repeat protein	710	gi|123469015|ref|XP 001317722.1|ankyrin repeat protein [Trichomonas vaginalis G3]
Fau_Trans_V01_Contig_19881	-1.15029	3.56802	1.89571e-06	ankyrin repeat protein	749	gi|501299874|dbj|BAN21548.1|ankyrin 23/unc44 partial [Riptortus pedestris]
Fau_Trans_V01_Contig_58758	-1.32128	1.42361	1.11502e-05	ankyrin repeat protein	321	gi|612065238|emb|CDG49342.1|Ankyrin repeats-containing protein [Cardinium endosymbiont cBtQ1 of Bemisia tabaci]
Fau_Trans_V01_Contig_8635	-0.835525	4.8336	2.44238e-05	ankyrin repeat domain-containing protein 17	1493	gi|332025398|gb|EGI65565.1|Ankyrin repeat domain-containing protein 17 [Acromyrmex echinatior]
Fau_Trans_V01_Contig_57962	-1.07666	2.49003	1.33535e-07	ankyrin repeat domain protein	324	gi|494513427|ref|WP 007302885.1|ankyrin [Wolbachia endosymbiont of Culex quinquefasciatus]
Fau_Trans_V01_Contig_2733	0.798241	5.89217	3.73243e-07	aminopeptidase n	3325	gi|350405966|ref|XP 003487612.1|PREDICTED: aminopeptidase N-like [Bombus impatiens]
Fau_Trans_V01_Contig_15675	-0.862816	3.94579	9.00025e-07	alpha-aspartyl dipeptidase-like	934	gi|157106399|ref|XP 001649305.1|protease S51 alpha-aspartyl dipeptidase [Aedes aegypti]
Fau_Trans_V01_Contig_11735	-0.730855	4.6894	2.21314e-05	aldo-keto reductase	1195	gi|646693493|gb|KDR07716.1|Aldo-keto reductase family 1 member B10 [Zootermopsis nevadensis]
Fau_Trans_V01_Contig_7334	2.20969	1.55668	6.03357e-14	alanine aminotransferase	1664	gi|242019637|ref|XP 002430266.1|Alanine aminotransferase putative [Pediculus humanus corporis]
Fau_Trans_V01_Contig_18506	0.599821	6.94526	4.04747e-05	agap005905-pa-like protein	800	gi|157120517|ref|XP 001653643.1|hypothetical protein AaeL AAEL009036 [Aedes aegypti]
Fau_Trans_V01_Contig_27612	-0.952814	1.60759	5.7395e-05	adult cuticle	563	gi|646718317|gb|KDR20834.1|Cuticle protein 19 [Zootermopsis nevadensis]
Fau_Trans_V01_Contig_15071	0.753153	4.91674	3.17001e-05	adp-sugar pyrophosphatase	969	gi|506969059|gb|AGM32873.1|ADP-sugar pyrophosphatase-like protein [Coptotermes formosanus]
Fau_Trans_V01_Contig_5947	-0.545408	6.50602	9.66334e-06	adipor-like receptor	1905	gi|646713547|gb|KDR17851.1|ADIPOR-like receptor partial [Zootermopsis nevadensis]
Fau_Trans_V01_Contig_7518	1.00639	3.18669	8.49736e-07	adenylosuccinate lyase-like	1639	gi|383859985|ref|XP 003705472.1|PREDICTED: adenylosuccinate lyase-like [Megachile rotundata]
Fau_Trans_V01_Contig_12265	0.639597	6.2207	3.37825e-08	adenylate kinase 2	1154	gi|568257746|gb|ETN65995.1|adenylate kinase 1 [Anopheles darlingi]
Fau_Trans_V01_Contig_41860	-3.07247	-1.01301	6.16016e-05	adenylate cyclase type 10-like	411	gi|270006879|gb|EFA03327.1|hypothetical protein TcasGA2 TC013270 [Tribolium castaneum]
Fau_Trans_V01_Contig_5213	-1.31249	3.05085	6.38414e-08	adenosine deaminase cecr1 isoform x1	2069	gi|332859055|ref|XP 003317127.1|PREDICTED: adenosine deaminase CECR1 isoform X1 [Pan troglodytes]
Fau_Trans_V01_Contig_8369	-2.52394	5.28179	1.9421e-14	acyl- delta-9 desaturase	1523	gi|646696364|gb|KDR08705.1|Acyl-CoA Delta(11) desaturase [Zootermopsis nevadensis]
Fau_Trans_V01_Contig_6772	-0.898122	4.71836	5.56669e-11	acyl- delta-9 desaturase	1752	gi|646696364|gb|KDR08705.1|Acyl-CoA Delta(11) desaturase [Zootermopsis nevadensis]
Fau_Trans_V01_Contig_8062	-0.631989	6.27546	7.10349e-07	acyl- delta desaturase	1566	gi|350420225|ref|XP 003492441.1|PREDICTED: acyl-CoA Delta(11) desaturase-like [Bombus impatiens]
Fau_Trans_V01_Contig_10162	-2.16369	4.95553	7.51127e-05	acyl- delta desaturase	1330	gi|646696364|gb|KDR08705.1|Acyl-CoA Delta(11) desaturase [Zootermopsis nevadensis]
Fau_Trans_V01_Contig_12529	-0.950052	5.33115	1.4105e-06	acid phosphatase-1	1133	gi|195053976|ref|XP 001993902.1|GH22183 [Drosophila grimshawi]
Fau_Trans_V01_Contig_15603	-0.687015	5.88524	6.30079e-06	acetylcholinesterase 1	937	gi|646723949|gb|KDR24383.1|Esterase E4 [Zootermopsis nevadensis]
Fau_Trans_V01_Contig_35671	3.55219	-0.792746	1.81936e-07	a designed ankyrin repeat protein	461	gi|28373837|pdb|1N0R|AChain A 4ank: A Designed Ankyrin Repeat Protein With Four Identical Consensus Repeats
Fau_Trans_V01_Contig_10691	2.77193	-1.16624	7.93623e-06	60s acidic ribosomal protein p0	1281	gi|615401277|ref|XP 007580369.1|putative 60s acidic ribosomal protein p0 protein [Neofusicoccum parvum UCRNP2]
Fau_Trans_V01_Contig_83153	0.688461	5.43914	2.21045e-06	40s ribosomal protein s7	215	gi|159145678|gb|ABW90376.1|putative ribosomal protein S7 [Sipunculus nudus]
Fau_Trans_V01_Contig_10244	-0.669889	6.68004	3.69764e-06	4-hydroxyphenylpyruvate dioxygenase	1322	gi|157105932|ref|XP 001649088.1|4-hydroxyphenylpyruvate dioxygenase [Aedes aegypti]
Fau_Trans_V01_Contig_2917	-0.700286	6.04201	1.28464e-05	3-hydroxy-3-methylglutaryl-coenzyme a reductase	3148	gi|442803463|gb|AGC79113.1|3-hydroxy-3-methylglutaryl-coenzyme A reductase [Nilaparvata lugens]
Fau_Trans_V01_Contig_4060	-1.08085	5.57073	7.85445e-07	24-dehydrocholesterol reductase	2452	gi|189233852|ref|XP 001810773.1|PREDICTED: delta(24)-sterol reductase-like [Tribolium castaneum]
Fau_Trans_V01_Contig_8887	0.942123	4.21339	4.37303e-09	2-oxoisovalerate dehydrogenase subunit mitochondrial	1463	gi|321473470|gb|EFX84437.1|hypothetical protein DAPPUDRAFT 301077 [Daphnia pulex]
Fau_Trans_V01_Contig_15835	1.47348	4.55167	9.31387e-11	15-hydroxyprostaglandin dehydrogenase	926	gi|646708746|gb|KDR14911.1|15-hydroxyprostaglandin dehydrogenase [NAD+] [Zootermopsis nevadensis]
Fau_Trans_V01_Contig_29470	1.49801	4.22878	2.93032e-07	15-hydroxyprostaglandin dehydrogenase	535	gi|665814529|ref|XP 008555878.1|PREDICTED: 15-hydroxyprostaglandin dehydrogenase [NAD(+)]-like [Microplitis demolitor]
Fau_Trans_V01_Contig_2571	0.635321	6.37228	1.56531e-05	1-phosphatidylinositol -bisphosphate phosphodiesterase epsilon-1-like	3502	gi|646710663|gb|KDR16109.1|1-phosphatidylinositol-45-bisphosphate phosphodiesterase epsilon-1 partial [Zootermopsis nevadensis]
Fau_Trans_V01_Contig_16559	1.83574	5.65945	4.26119e-22	1-acyl-sn-glycerol-3-phosphate acyltransferase partial	888	gi|646708294|gb|KDR14662.1|1-acyl-sn-glycerol-3-phosphate acyltransferase alpha [Zootermopsis nevadensis]
Fau_Trans_V01_Contig_9971	1.42385	8.38582	3.69836e-09	unknown	unknown	unknown
Fau_Trans_V01_Contig_992	0.630604	4.68877	1.23752e-05	unknown	unknown	unknown
Fau_Trans_V01_Contig_93	-0.779	4.31755	7.52933e-08	unknown	unknown	unknown
Fau_Trans_V01_Contig_9163	0.833376	6.12482	1.51184e-11	unknown	unknown	unknown
Fau_Trans_V01_Contig_9034	0.58721	3.43754	7.58702e-05	unknown	unknown	unknown
Fau_Trans_V01_Contig_8971	1.10108	2.9333	9.46002e-08	unknown	unknown	unknown
Fau_Trans_V01_Contig_89011	0.634454	5.45972	2.52151e-05	unknown	unknown	unknown
Fau_Trans_V01_Contig_88984	1.52507	0.683237	7.38961e-06	unknown	unknown	unknown
Fau_Trans_V01_Contig_888	1.74099	1.16922	3.43115e-08	unknown	unknown	unknown
Fau_Trans_V01_Contig_8868	0.687166	3.48023	2.87732e-05	unknown	unknown	unknown
Fau_Trans_V01_Contig_88600	-1.06357	3.58812	8.78182e-10	unknown	unknown	unknown
Fau_Trans_V01_Contig_88493	4.14897	7.25023	2.0394e-40	unknown	unknown	unknown
Fau_Trans_V01_Contig_88393	1.89569	6.59284	3.73086e-36	unknown	unknown	unknown
Fau_Trans_V01_Contig_88279	-1.93486	-0.258012	8.1891e-06	unknown	unknown	unknown
Fau_Trans_V01_Contig_88268	1.20386	1.73064	3.48285e-06	unknown	unknown	unknown
Fau_Trans_V01_Contig_88245	-1.17269	5.94272	3.41748e-14	unknown	unknown	unknown
Fau_Trans_V01_Contig_87822	1.34341	3.26972	2.24964e-13	unknown	unknown	unknown
Fau_Trans_V01_Contig_87517	3.13201	0.653709	7.47371e-13	unknown	unknown	unknown
Fau_Trans_V01_Contig_8718	0.623612	3.66094	8.15775e-06	unknown	unknown	unknown
Fau_Trans_V01_Contig_87156	-4.91242	3.47571	2.20646e-14	unknown	unknown	unknown
Fau_Trans_V01_Contig_86720	-2.36246	1.0784	2.33571e-08	unknown	unknown	unknown
Fau_Trans_V01_Contig_8646	1.32491	4.70169	3.83911e-15	unknown	unknown	unknown
Fau_Trans_V01_Contig_85896	1.27495	1.05405	7.26038e-05	unknown	unknown	unknown
Fau_Trans_V01_Contig_85804	0.961293	5.92879	1.59305e-06	unknown	unknown	unknown
Fau_Trans_V01_Contig_85730	1.06693	1.2093	6.79724e-05	unknown	unknown	unknown
Fau_Trans_V01_Contig_85601	-0.857194	1.45125	4.38016e-05	unknown	unknown	unknown
Fau_Trans_V01_Contig_84051	-1.58924	1.63413	1.04902e-05	unknown	unknown	unknown
Fau_Trans_V01_Contig_83550	-1.17258	2.4719	1.33626e-07	unknown	unknown	unknown
Fau_Trans_V01_Contig_83471	-1.44051	1.51216	2.82577e-08	unknown	unknown	unknown
Fau_Trans_V01_Contig_83266	3.45387	-1.63994	1.64222e-06	unknown	unknown	unknown
Fau_Trans_V01_Contig_8310	0.600379	5.13502	1.09899e-05	unknown	unknown	unknown
Fau_Trans_V01_Contig_82911	1.827	-0.449657	3.88151e-05	unknown	unknown	unknown
Fau_Trans_V01_Contig_8274	1.72833	0.685196	6.04956e-08	unknown	unknown	unknown
Fau_Trans_V01_Contig_82682	0.940809	2.57041	1.58222e-07	unknown	unknown	unknown
Fau_Trans_V01_Contig_82591	2.27042	-0.92297	1.28871e-05	unknown	unknown	unknown
Fau_Trans_V01_Contig_82395	-2.69439	-1.16265	1.3422e-05	unknown	unknown	unknown
Fau_Trans_V01_Contig_82393	-3.71315	-1.12877	1.79272e-08	unknown	unknown	unknown
Fau_Trans_V01_Contig_82377	1.12545	2.58915	6.72126e-07	unknown	unknown	unknown
Fau_Trans_V01_Contig_81613	-1.43444	1.06936	5.49351e-07	unknown	unknown	unknown
Fau_Trans_V01_Contig_81344	-4.46115	1.01337	5.3871e-14	unknown	unknown	unknown
Fau_Trans_V01_Contig_81117	0.965793	4.77817	7.77762e-08	unknown	unknown	unknown
Fau_Trans_V01_Contig_81099	2.32577	0.00564706	1.46788e-08	unknown	unknown	unknown
Fau_Trans_V01_Contig_80992	-0.510091	5.30861	1.71287e-05	unknown	unknown	unknown
Fau_Trans_V01_Contig_80891	-2.61595	0.0903819	1.14001e-06	unknown	unknown	unknown
Fau_Trans_V01_Contig_80656	0.829194	2.4292	1.57248e-06	unknown	unknown	unknown
Fau_Trans_V01_Contig_80306	-2.46576	2.15809	7.17542e-18	unknown	unknown	unknown
Fau_Trans_V01_Contig_80302	-2.41571	0.875434	3.78238e-10	unknown	unknown	unknown
Fau_Trans_V01_Contig_80252	-1.78075	1.03192	5.54724e-05	unknown	unknown	unknown
Fau_Trans_V01_Contig_80073	0.993343	2.68058	5.48241e-08	unknown	unknown	unknown
Fau_Trans_V01_Contig_80062	2.00177	3.08526	7.12864e-27	unknown	unknown	unknown
Fau_Trans_V01_Contig_79865	-0.622718	6.91766	1.12313e-06	unknown	unknown	unknown
Fau_Trans_V01_Contig_78817	0.768834	1.84671	3.7752e-05	unknown	unknown	unknown
Fau_Trans_V01_Contig_78311	0.578044	3.31648	5.56949e-05	unknown	unknown	unknown
Fau_Trans_V01_Contig_77515	1.06248	5.2806	9.75022e-13	unknown	unknown	unknown
Fau_Trans_V01_Contig_77199	-0.795816	3.20309	7.50188e-05	unknown	unknown	unknown
Fau_Trans_V01_Contig_77137	1.81357	2.19962	1.76354e-09	unknown	unknown	unknown
Fau_Trans_V01_Contig_75982	-4.5255	-0.817044	4.83069e-05	unknown	unknown	unknown
Fau_Trans_V01_Contig_75719	0.744262	3.48471	5.83366e-05	unknown	unknown	unknown
Fau_Trans_V01_Contig_75699	1.68477	1.71166	1.87174e-12	unknown	unknown	unknown
Fau_Trans_V01_Contig_75015	0.838227	1.85751	3.76098e-05	unknown	unknown	unknown
Fau_Trans_V01_Contig_74767	3.79333	1.0958	2.67876e-15	unknown	unknown	unknown
Fau_Trans_V01_Contig_74510	-2.35207	-0.075676	1.75619e-08	unknown	unknown	unknown
Fau_Trans_V01_Contig_74482	-1.78801	1.797	5.33868e-06	unknown	unknown	unknown
Fau_Trans_V01_Contig_74202	4.72461	-1.96235	2.95865e-05	unknown	unknown	unknown
Fau_Trans_V01_Contig_74009	1.45759	0.934192	5.76173e-06	unknown	unknown	unknown
Fau_Trans_V01_Contig_73846	2.48481	-0.780427	1.07744e-06	unknown	unknown	unknown
Fau_Trans_V01_Contig_73499	3.5123	0.1659	1.32833e-16	unknown	unknown	unknown
Fau_Trans_V01_Contig_73449	-1.29112	1.59277	1.54357e-07	unknown	unknown	unknown
Fau_Trans_V01_Contig_73269	1.38208	0.579669	3.49713e-05	unknown	unknown	unknown
Fau_Trans_V01_Contig_72809	0.852479	5.94718	5.62873e-11	unknown	unknown	unknown
Fau_Trans_V01_Contig_72542	-1.40812	1.42014	1.49733e-06	unknown	unknown	unknown
Fau_Trans_V01_Contig_71786	1.24523	2.66572	1.07681e-08	unknown	unknown	unknown
Fau_Trans_V01_Contig_71468	1.43614	0.926361	2.66256e-05	unknown	unknown	unknown
Fau_Trans_V01_Contig_70989	-0.902317	1.68335	1.63685e-05	unknown	unknown	unknown
Fau_Trans_V01_Contig_70779	1.37369	1.06659	2.08539e-07	unknown	unknown	unknown
Fau_Trans_V01_Contig_70720	1.49225	2.36884	2.85116e-07	unknown	unknown	unknown
Fau_Trans_V01_Contig_70343	-3.00099	-1.28365	5.4601e-06	unknown	unknown	unknown
Fau_Trans_V01_Contig_70106	-4.32793	3.88044	7.88192e-12	unknown	unknown	unknown
Fau_Trans_V01_Contig_70082	-1.17933	2.6426	5.2158e-10	unknown	unknown	unknown
Fau_Trans_V01_Contig_70076	1.79725	2.67113	1.17608e-07	unknown	unknown	unknown
Fau_Trans_V01_Contig_69681	1.36789	1.01694	1.36402e-05	unknown	unknown	unknown
Fau_Trans_V01_Contig_69583	1.77143	0.358393	2.86291e-05	unknown	unknown	unknown
Fau_Trans_V01_Contig_68591	-2.2597	0.789243	2.32871e-08	unknown	unknown	unknown
Fau_Trans_V01_Contig_68542	2.79086	-1.52331	1.86358e-05	unknown	unknown	unknown
Fau_Trans_V01_Contig_68344	4.71524	-1.24103	1.40866e-07	unknown	unknown	unknown
Fau_Trans_V01_Contig_6833	1.3767	2.88828	5.34997e-14	unknown	unknown	unknown
Fau_Trans_V01_Contig_67956	-1.30183	1.93201	4.44615e-09	unknown	unknown	unknown
Fau_Trans_V01_Contig_67779	1.15711	5.57591	1.17042e-07	unknown	unknown	unknown
Fau_Trans_V01_Contig_67592	-0.634271	3.9124	4.42852e-05	unknown	unknown	unknown
Fau_Trans_V01_Contig_67582	1.73	5.96182	7.42546e-13	unknown	unknown	unknown
Fau_Trans_V01_Contig_67554	-1.7746	2.88058	7.38995e-12	unknown	unknown	unknown
Fau_Trans_V01_Contig_67099	-0.971383	3.02786	3.41549e-05	unknown	unknown	unknown
Fau_Trans_V01_Contig_66701	0.757656	6.1419	3.7177e-07	unknown	unknown	unknown
Fau_Trans_V01_Contig_66514	-0.77788	2.59767	6.53468e-05	unknown	unknown	unknown
Fau_Trans_V01_Contig_6649	1.57594	2.2333	1.01098e-11	unknown	unknown	unknown
Fau_Trans_V01_Contig_66398	-0.744891	4.71197	3.97892e-05	unknown	unknown	unknown
Fau_Trans_V01_Contig_66391	2.31569	-0.545381	2.81033e-05	unknown	unknown	unknown
Fau_Trans_V01_Contig_66067	0.70616	3.86975	5.89402e-05	unknown	unknown	unknown
Fau_Trans_V01_Contig_65526	2.63576	-0.0443105	2.09416e-06	unknown	unknown	unknown
Fau_Trans_V01_Contig_65259	0.748135	2.99254	2.18399e-05	unknown	unknown	unknown
Fau_Trans_V01_Contig_6524	-1.76818	1.67989	5.08404e-05	unknown	unknown	unknown
Fau_Trans_V01_Contig_64956	1.14745	2.01503	6.49178e-07	unknown	unknown	unknown
Fau_Trans_V01_Contig_64629	2.32206	1.82673	2.02741e-12	unknown	unknown	unknown
Fau_Trans_V01_Contig_64574	1.55481	3.49729	1.17596e-19	unknown	unknown	unknown
Fau_Trans_V01_Contig_64383	-2.81486	-0.73823	2.64542e-06	unknown	unknown	unknown
Fau_Trans_V01_Contig_64328	2.20735	3.22409	1.78358e-09	unknown	unknown	unknown
Fau_Trans_V01_Contig_64327	-0.948191	13.5656	8.05793e-10	unknown	unknown	unknown
Fau_Trans_V01_Contig_64127	-1.2087	2.70902	1.41255e-08	unknown	unknown	unknown
Fau_Trans_V01_Contig_63993	0.891531	6.33925	9.55194e-07	unknown	unknown	unknown
Fau_Trans_V01_Contig_63693	1.6432	-0.0441987	2.8171e-05	unknown	unknown	unknown
Fau_Trans_V01_Contig_6361	0.653746	6.47876	1.21051e-05	unknown	unknown	unknown
Fau_Trans_V01_Contig_63325	-1.72678	0.682262	3.50552e-06	unknown	unknown	unknown
Fau_Trans_V01_Contig_63281	-1.42639	0.191147	4.13759e-05	unknown	unknown	unknown
Fau_Trans_V01_Contig_62595	-2.68679	-0.136384	6.23539e-05	unknown	unknown	unknown
Fau_Trans_V01_Contig_6209	-0.670556	6.84416	3.34667e-08	unknown	unknown	unknown
Fau_Trans_V01_Contig_62018	-1.16216	4.36166	1.26936e-05	unknown	unknown	unknown
Fau_Trans_V01_Contig_61541	1.22131	2.1121	4.26639e-06	unknown	unknown	unknown
Fau_Trans_V01_Contig_61311	-2.26534	9.2084	2.47932e-11	unknown	unknown	unknown
Fau_Trans_V01_Contig_61199	0.767974	3.95859	4.21105e-07	unknown	unknown	unknown
Fau_Trans_V01_Contig_61170	0.791619	5.12616	9.37533e-08	unknown	unknown	unknown
Fau_Trans_V01_Contig_60965	-2.34294	3.78923	1.24483e-16	unknown	unknown	unknown
Fau_Trans_V01_Contig_60953	-1.60093	2.68589	6.10218e-11	unknown	unknown	unknown
Fau_Trans_V01_Contig_60911	0.905674	3.9723	1.34894e-06	unknown	unknown	unknown
Fau_Trans_V01_Contig_60045	0.832279	2.03375	5.46313e-05	unknown	unknown	unknown
Fau_Trans_V01_Contig_59985	0.821692	1.95028	4.55621e-05	unknown	unknown	unknown
Fau_Trans_V01_Contig_5961	0.812556	7.86366	1.01568e-06	unknown	unknown	unknown
Fau_Trans_V01_Contig_59188	1.07461	1.59828	1.16916e-06	unknown	unknown	unknown
Fau_Trans_V01_Contig_57720	-2.5234	11.5892	7.58725e-31	unknown	unknown	unknown
Fau_Trans_V01_Contig_57709	-1.42182	2.04969	1.32138e-09	unknown	unknown	unknown
Fau_Trans_V01_Contig_5767	0.6744	5.08966	3.44792e-08	unknown	unknown	unknown
Fau_Trans_V01_Contig_57503	-1.08925	1.33569	5.401e-06	unknown	unknown	unknown
Fau_Trans_V01_Contig_56961	1.9716	0.518159	1.98844e-06	unknown	unknown	unknown
Fau_Trans_V01_Contig_56225	2.00938	-0.535453	6.32901e-05	unknown	unknown	unknown
Fau_Trans_V01_Contig_55165	0.745195	5.61181	3.31005e-07	unknown	unknown	unknown
Fau_Trans_V01_Contig_55058	1.48119	-0.43677	3.00146e-05	unknown	unknown	unknown
Fau_Trans_V01_Contig_55014	-2.09765	1.97977	1.64534e-05	unknown	unknown	unknown
Fau_Trans_V01_Contig_54888	2.281	-0.407578	2.65227e-05	unknown	unknown	unknown
Fau_Trans_V01_Contig_54704	2.95564	-0.604623	7.76665e-10	unknown	unknown	unknown
Fau_Trans_V01_Contig_54256	-1.51234	2.2302	5.04907e-09	unknown	unknown	unknown
Fau_Trans_V01_Contig_537	-0.790702	4.77563	1.33306e-05	unknown	unknown	unknown
Fau_Trans_V01_Contig_53365	0.8409	4.87898	1.21808e-08	unknown	unknown	unknown
Fau_Trans_V01_Contig_53234	1.61008	2.83576	2.36907e-06	unknown	unknown	unknown
Fau_Trans_V01_Contig_52825	3.48273	-1.96736	7.02243e-05	unknown	unknown	unknown
Fau_Trans_V01_Contig_52797	-3.73591	-1.36065	7.88874e-06	unknown	unknown	unknown
Fau_Trans_V01_Contig_52480	-1.41709	1.79748	2.1631e-06	unknown	unknown	unknown
Fau_Trans_V01_Contig_52102	-1.98839	-0.0458188	6.85776e-06	unknown	unknown	unknown
Fau_Trans_V01_Contig_52063	1.03465	2.29138	3.36238e-07	unknown	unknown	unknown
Fau_Trans_V01_Contig_51595	1.24889	1.19694	2.69521e-05	unknown	unknown	unknown
Fau_Trans_V01_Contig_51561	-1.84803	-0.086083	2.08581e-05	unknown	unknown	unknown
Fau_Trans_V01_Contig_51423	3.28829	1.73399	2.01875e-28	unknown	unknown	unknown
Fau_Trans_V01_Contig_51231	4.78647	1.50447	8.09776e-12	unknown	unknown	unknown
Fau_Trans_V01_Contig_51165	-1.13494	2.01763	1.21291e-05	unknown	unknown	unknown
Fau_Trans_V01_Contig_51132	1.02047	4.312	2.36053e-10	unknown	unknown	unknown
Fau_Trans_V01_Contig_51122	1.64148	0.793258	1.92893e-05	unknown	unknown	unknown
Fau_Trans_V01_Contig_51048	2.92764	4.46754	9.59841e-13	unknown	unknown	unknown
Fau_Trans_V01_Contig_50869	0.92851	1.86015	3.68655e-06	unknown	unknown	unknown
Fau_Trans_V01_Contig_50501	1.43838	3.02707	1.41881e-05	unknown	unknown	unknown
Fau_Trans_V01_Contig_50438	1.74115	1.85296	8.74146e-09	unknown	unknown	unknown
Fau_Trans_V01_Contig_50219	-0.544499	9.85257	4.10165e-05	unknown	unknown	unknown
Fau_Trans_V01_Contig_50149	-0.803339	3.35035	1.94537e-05	unknown	unknown	unknown
Fau_Trans_V01_Contig_49701	-0.72915	4.59031	3.1672e-06	unknown	unknown	unknown
Fau_Trans_V01_Contig_49628	-1.81391	2.30278	5.97013e-11	unknown	unknown	unknown
Fau_Trans_V01_Contig_49505	-1.2437	0.170473	3.50722e-05	unknown	unknown	unknown
Fau_Trans_V01_Contig_49042	0.852805	4.24593	2.28927e-06	unknown	unknown	unknown
Fau_Trans_V01_Contig_48976	-1.17076	1.42619	3.53982e-05	unknown	unknown	unknown
Fau_Trans_V01_Contig_48452	2.0185	0.144423	8.01323e-07	unknown	unknown	unknown
Fau_Trans_V01_Contig_48433	-0.961259	2.5247	1.5935e-06	unknown	unknown	unknown
Fau_Trans_V01_Contig_48274	-0.931057	3.76009	7.59271e-07	unknown	unknown	unknown
Fau_Trans_V01_Contig_48141	-2.07989	0.408849	9.42773e-08	unknown	unknown	unknown
Fau_Trans_V01_Contig_47758	-0.825923	2.3142	1.7039e-05	unknown	unknown	unknown
Fau_Trans_V01_Contig_47653	2.22438	0.233228	4.54471e-09	unknown	unknown	unknown
Fau_Trans_V01_Contig_47513	0.664553	3.69864	6.44697e-05	unknown	unknown	unknown
Fau_Trans_V01_Contig_47444	-1.01319	3.52442	1.33511e-08	unknown	unknown	unknown
Fau_Trans_V01_Contig_47362	1.80556	1.07266	3.25564e-08	unknown	unknown	unknown
Fau_Trans_V01_Contig_47153	2.57509	3.76994	1.56556e-26	unknown	unknown	unknown
Fau_Trans_V01_Contig_47089	-0.876618	5.6249	2.31036e-06	unknown	unknown	unknown
Fau_Trans_V01_Contig_46966	-0.952245	3.30463	5.27752e-07	unknown	unknown	unknown
Fau_Trans_V01_Contig_46910	1.35379	2.04876	9.64682e-12	unknown	unknown	unknown
Fau_Trans_V01_Contig_46560	-1.38728	0.683644	2.14912e-05	unknown	unknown	unknown
Fau_Trans_V01_Contig_46517	2.72496	0.691825	6.18377e-11	unknown	unknown	unknown
Fau_Trans_V01_Contig_46473	-0.747479	3.76331	8.40023e-06	unknown	unknown	unknown
Fau_Trans_V01_Contig_45314	-1.40843	2.05624	3.55593e-07	unknown	unknown	unknown
Fau_Trans_V01_Contig_44996	-0.873043	5.07117	3.88475e-05	unknown	unknown	unknown
Fau_Trans_V01_Contig_44582	0.656411	3.65673	1.75042e-05	unknown	unknown	unknown
Fau_Trans_V01_Contig_44275	1.0741	4.37852	6.45249e-08	unknown	unknown	unknown
Fau_Trans_V01_Contig_44064	2.38555	-0.485145	2.14044e-07	unknown	unknown	unknown
Fau_Trans_V01_Contig_44	0.954061	4.67464	3.81735e-05	unknown	unknown	unknown
Fau_Trans_V01_Contig_43405	4.44313	-1.44912	3.51497e-07	unknown	unknown	unknown
Fau_Trans_V01_Contig_42991	1.29182	0.946039	9.47675e-06	unknown	unknown	unknown
Fau_Trans_V01_Contig_42846	2.25493	0.0764949	7.70919e-07	unknown	unknown	unknown
Fau_Trans_V01_Contig_42566	-0.864694	3.71308	2.14038e-06	unknown	unknown	unknown
Fau_Trans_V01_Contig_42314	0.767141	3.13078	1.19575e-06	unknown	unknown	unknown
Fau_Trans_V01_Contig_42010	-0.897068	4.61512	3.91707e-07	unknown	unknown	unknown
Fau_Trans_V01_Contig_41535	1.11431	2.01239	3.39564e-09	unknown	unknown	unknown
Fau_Trans_V01_Contig_41298	-2.6636	-1.00506	9.88242e-06	unknown	unknown	unknown
Fau_Trans_V01_Contig_4094	1.01064	0.884125	2.11749e-05	unknown	unknown	unknown
Fau_Trans_V01_Contig_40794	0.831655	7.05767	8.30423e-07	unknown	unknown	unknown
Fau_Trans_V01_Contig_40565	-0.959114	6.49331	3.03308e-08	unknown	unknown	unknown
Fau_Trans_V01_Contig_39798	-1.02647	2.00493	6.45922e-07	unknown	unknown	unknown
Fau_Trans_V01_Contig_39714	-1.56741	0.902537	2.61052e-08	unknown	unknown	unknown
Fau_Trans_V01_Contig_39672	-1.01398	4.75685	1.33415e-06	unknown	unknown	unknown
Fau_Trans_V01_Contig_39084	1.63823	6.97752	9.05899e-18	unknown	unknown	unknown
Fau_Trans_V01_Contig_39029	-0.531747	4.58678	4.1633e-05	unknown	unknown	unknown
Fau_Trans_V01_Contig_39009	-1.05235	2.72354	3.53454e-06	unknown	unknown	unknown
Fau_Trans_V01_Contig_38329	-0.892238	2.16348	4.26586e-06	unknown	unknown	unknown
Fau_Trans_V01_Contig_3829	1.53523	4.83139	3.51723e-20	unknown	unknown	unknown
Fau_Trans_V01_Contig_38254	2.18988	2.06383	2.95637e-08	unknown	unknown	unknown
Fau_Trans_V01_Contig_37668	-1.26311	8.2557	5.45292e-16	unknown	unknown	unknown
Fau_Trans_V01_Contig_37567	-0.607986	4.30777	5.92686e-05	unknown	unknown	unknown
Fau_Trans_V01_Contig_36992	-0.964233	1.75643	1.61862e-05	unknown	unknown	unknown
Fau_Trans_V01_Contig_36930	-1.12134	2.07247	2.50157e-07	unknown	unknown	unknown
Fau_Trans_V01_Contig_36925	0.968638	5.28373	1.51358e-09	unknown	unknown	unknown
Fau_Trans_V01_Contig_36775	1.67098	3.90859	5.5678e-08	unknown	unknown	unknown
Fau_Trans_V01_Contig_36718	1.11482	1.2535	1.71636e-06	unknown	unknown	unknown
Fau_Trans_V01_Contig_36353	1.57707	0.124673	2.58033e-05	unknown	unknown	unknown
Fau_Trans_V01_Contig_36352	1.52079	2.05494	2.91274e-06	unknown	unknown	unknown
Fau_Trans_V01_Contig_36319	0.69178	5.29952	1.28893e-06	unknown	unknown	unknown
Fau_Trans_V01_Contig_35837	3.18003	2.9561	7.80538e-26	unknown	unknown	unknown
Fau_Trans_V01_Contig_35708	0.675254	6.93543	2.74974e-05	unknown	unknown	unknown
Fau_Trans_V01_Contig_35515	-1.60031	0.353277	4.74822e-06	unknown	unknown	unknown
Fau_Trans_V01_Contig_35300	1.00682	2.55053	3.72981e-05	unknown	unknown	unknown
Fau_Trans_V01_Contig_35231	-1.46541	3.65234	1.08456e-16	unknown	unknown	unknown
Fau_Trans_V01_Contig_34872	0.861465	5.21199	5.86376e-10	unknown	unknown	unknown
Fau_Trans_V01_Contig_34828	1.26689	7.0675	5.04958e-16	unknown	unknown	unknown
Fau_Trans_V01_Contig_34701	2.31482	7.12931	5.6105e-37	unknown	unknown	unknown
Fau_Trans_V01_Contig_34561	-1.73838	5.19091	2.38108e-09	unknown	unknown	unknown
Fau_Trans_V01_Contig_34476	-0.803008	5.04964	1.40324e-05	unknown	unknown	unknown
Fau_Trans_V01_Contig_34456	2.6887	2.26418	9.50561e-18	unknown	unknown	unknown
Fau_Trans_V01_Contig_342	0.910523	3.87299	2.89395e-07	unknown	unknown	unknown
Fau_Trans_V01_Contig_33614	-0.929752	3.34373	1.57344e-05	unknown	unknown	unknown
Fau_Trans_V01_Contig_33551	-1.30787	3.19084	3.17031e-09	unknown	unknown	unknown
Fau_Trans_V01_Contig_33435	-2.05	0.180087	3.43529e-07	unknown	unknown	unknown
Fau_Trans_V01_Contig_33373	0.902702	3.89954	2.05857e-05	unknown	unknown	unknown
Fau_Trans_V01_Contig_33356	5.54802	-1.53874	3.58595e-06	unknown	unknown	unknown
Fau_Trans_V01_Contig_32999	1.91751	8.8948	7.79271e-40	unknown	unknown	unknown
Fau_Trans_V01_Contig_32955	-1.48527	2.77184	2.04627e-06	unknown	unknown	unknown
Fau_Trans_V01_Contig_32339	-0.921584	3.05669	4.4373e-05	unknown	unknown	unknown
Fau_Trans_V01_Contig_32196	-0.690778	4.29126	4.72159e-06	unknown	unknown	unknown
Fau_Trans_V01_Contig_32092	-1.07547	2.22593	1.03384e-08	unknown	unknown	unknown
Fau_Trans_V01_Contig_32019	2.60055	-0.285375	1.41661e-05	unknown	unknown	unknown
Fau_Trans_V01_Contig_31716	1.27286	2.6571	1.02547e-05	unknown	unknown	unknown
Fau_Trans_V01_Contig_31409	1.19863	0.926273	3.65029e-05	unknown	unknown	unknown
Fau_Trans_V01_Contig_31316	-0.743304	3.58366	5.69182e-05	unknown	unknown	unknown
Fau_Trans_V01_Contig_31181	1.0096	2.16714	1.87943e-05	unknown	unknown	unknown
Fau_Trans_V01_Contig_31048	7.70363	12.107	1.25172e-109	unknown	unknown	unknown
Fau_Trans_V01_Contig_31017	0.684138	4.62615	3.92959e-05	unknown	unknown	unknown
Fau_Trans_V01_Contig_30874	2.23377	2.59812	1.30034e-22	unknown	unknown	unknown
Fau_Trans_V01_Contig_30799	2.41605	0.0740008	7.13324e-07	unknown	unknown	unknown
Fau_Trans_V01_Contig_30589	-2.2804	-0.809934	5.30485e-05	unknown	unknown	unknown
Fau_Trans_V01_Contig_30384	-1.71821	4.02798	9.5192e-12	unknown	unknown	unknown
Fau_Trans_V01_Contig_30046	-0.919848	3.19226	6.34305e-05	unknown	unknown	unknown
Fau_Trans_V01_Contig_30007	0.840413	3.46689	6.08564e-05	unknown	unknown	unknown
Fau_Trans_V01_Contig_29922	-2.03921	-0.301405	6.92621e-05	unknown	unknown	unknown
Fau_Trans_V01_Contig_29777	1.37327	1.1546	5.04577e-07	unknown	unknown	unknown
Fau_Trans_V01_Contig_29670	-1.23983	0.443108	3.74198e-05	unknown	unknown	unknown
Fau_Trans_V01_Contig_29373	1.6823	0.210631	5.75717e-06	unknown	unknown	unknown
Fau_Trans_V01_Contig_28475	-1.27369	2.63378	3.59581e-05	unknown	unknown	unknown
Fau_Trans_V01_Contig_28294	-1.97904	-0.406793	3.33356e-05	unknown	unknown	unknown
Fau_Trans_V01_Contig_28235	1.58015	1.43363	4.80485e-10	unknown	unknown	unknown
Fau_Trans_V01_Contig_28108	-0.607109	5.24388	2.38534e-06	unknown	unknown	unknown
Fau_Trans_V01_Contig_28082	2.94541	-1.00027	6.96453e-05	unknown	unknown	unknown
Fau_Trans_V01_Contig_27990	-0.801539	4.65227	1.63533e-05	unknown	unknown	unknown
Fau_Trans_V01_Contig_27918	-1.07964	10.4113	3.72956e-13	unknown	unknown	unknown
Fau_Trans_V01_Contig_27858	1.03434	6.8252	3.15693e-10	unknown	unknown	unknown
Fau_Trans_V01_Contig_27846	-1.09359	2.74343	1.32606e-08	unknown	unknown	unknown
Fau_Trans_V01_Contig_2783	-0.566355	6.90042	7.9525e-06	unknown	unknown	unknown
Fau_Trans_V01_Contig_27782	0.900947	1.66879	3.90404e-06	unknown	unknown	unknown
Fau_Trans_V01_Contig_27745	-1.39606	3.6554	4.57655e-06	unknown	unknown	unknown
Fau_Trans_V01_Contig_27685	-1.19404	2.23132	2.35875e-06	unknown	unknown	unknown
Fau_Trans_V01_Contig_27565	-1.10238	1.64394	5.49073e-05	unknown	unknown	unknown
Fau_Trans_V01_Contig_27531	-3.76864	3.61533	1.12311e-18	unknown	unknown	unknown
Fau_Trans_V01_Contig_27354	2.20298	4.48159	3.48411e-14	unknown	unknown	unknown
Fau_Trans_V01_Contig_27352	1.29719	0.507645	1.73883e-05	unknown	unknown	unknown
Fau_Trans_V01_Contig_27312	3.69177	-1.85395	7.77887e-05	unknown	unknown	unknown
Fau_Trans_V01_Contig_27302	2.88636	-0.284331	2.64746e-06	unknown	unknown	unknown
Fau_Trans_V01_Contig_27266	2.10169	-0.597636	6.51232e-06	unknown	unknown	unknown
Fau_Trans_V01_Contig_26907	-0.784654	3.51221	3.66187e-05	unknown	unknown	unknown
Fau_Trans_V01_Contig_26767	1.96743	-0.0143771	7.43483e-05	unknown	unknown	unknown
Fau_Trans_V01_Contig_26765	-0.698772	3.45633	7.06191e-07	unknown	unknown	unknown
Fau_Trans_V01_Contig_26689	1.05464	3.7009	3.99615e-07	unknown	unknown	unknown
Fau_Trans_V01_Contig_26523	1.00588	3.86628	3.37162e-06	unknown	unknown	unknown
Fau_Trans_V01_Contig_26401	-0.730037	2.51761	1.95181e-05	unknown	unknown	unknown
Fau_Trans_V01_Contig_26389	-0.541154	3.63795	7.81628e-05	unknown	unknown	unknown
Fau_Trans_V01_Contig_26188	-1.40599	1.35089	2.56715e-06	unknown	unknown	unknown
Fau_Trans_V01_Contig_26006	0.976276	2.13153	1.1369e-06	unknown	unknown	unknown
Fau_Trans_V01_Contig_25949	-0.851461	5.28982	2.04063e-05	unknown	unknown	unknown
Fau_Trans_V01_Contig_25832	-3.07165	5.14424	2.00861e-08	unknown	unknown	unknown
Fau_Trans_V01_Contig_25816	1.9878	8.17538	3.39448e-20	unknown	unknown	unknown
Fau_Trans_V01_Contig_25760	0.812111	2.04649	1.71867e-05	unknown	unknown	unknown
Fau_Trans_V01_Contig_25623	1.01921	3.1778	3.52354e-05	unknown	unknown	unknown
Fau_Trans_V01_Contig_25524	1.1286	1.39057	9.83151e-08	unknown	unknown	unknown
Fau_Trans_V01_Contig_25334	2.23365	0.728141	2.50759e-05	unknown	unknown	unknown
Fau_Trans_V01_Contig_25245	1.28148	0.587589	9.42917e-06	unknown	unknown	unknown
Fau_Trans_V01_Contig_25025	-2.34468	1.74048	2.38369e-23	unknown	unknown	unknown
Fau_Trans_V01_Contig_24972	-0.856798	4.58801	1.26705e-05	unknown	unknown	unknown
Fau_Trans_V01_Contig_24693	1.61434	5.04408	6.02134e-12	unknown	unknown	unknown
Fau_Trans_V01_Contig_24604	2.88094	2.8815	6.45067e-19	unknown	unknown	unknown
Fau_Trans_V01_Contig_24584	-0.68983	3.07846	2.11994e-05	unknown	unknown	unknown
Fau_Trans_V01_Contig_24570	0.926188	2.24217	1.20076e-06	unknown	unknown	unknown
Fau_Trans_V01_Contig_24535	-0.900747	3.21384	4.32633e-06	unknown	unknown	unknown
Fau_Trans_V01_Contig_24442	5.20811	-1.73664	4.67936e-05	unknown	unknown	unknown
Fau_Trans_V01_Contig_24325	1.02326	2.07836	3.08448e-07	unknown	unknown	unknown
Fau_Trans_V01_Contig_24103	1.14606	2.2679	2.48786e-09	unknown	unknown	unknown
Fau_Trans_V01_Contig_24051	1.22058	1.27091	4.70831e-07	unknown	unknown	unknown
Fau_Trans_V01_Contig_24001	-0.969165	4.0458	1.00199e-09	unknown	unknown	unknown
Fau_Trans_V01_Contig_23475	-1.94415	0.614846	1.70955e-06	unknown	unknown	unknown
Fau_Trans_V01_Contig_23422	-0.959887	3.59623	4.79512e-06	unknown	unknown	unknown
Fau_Trans_V01_Contig_23418	-1.72867	2.09257	2.56684e-07	unknown	unknown	unknown
Fau_Trans_V01_Contig_23410	0.729672	1.84295	4.53159e-05	unknown	unknown	unknown
Fau_Trans_V01_Contig_22783	-0.563149	5.73666	3.83837e-06	unknown	unknown	unknown
Fau_Trans_V01_Contig_22736	0.687447	3.41104	7.15592e-06	unknown	unknown	unknown
Fau_Trans_V01_Contig_22679	-0.90554	5.66455	2.59409e-08	unknown	unknown	unknown
Fau_Trans_V01_Contig_22150	1.61108	3.15863	1.4943e-17	unknown	unknown	unknown
Fau_Trans_V01_Contig_22148	1.5832	0.462388	1.21094e-06	unknown	unknown	unknown
Fau_Trans_V01_Contig_21760	1.9786	7.31339	1.37268e-31	unknown	unknown	unknown
Fau_Trans_V01_Contig_21610	1.25264	0.839548	6.20518e-06	unknown	unknown	unknown
Fau_Trans_V01_Contig_21528	1.7155	1.42601	6.30722e-07	unknown	unknown	unknown
Fau_Trans_V01_Contig_21427	1.18619	1.6688	3.83498e-06	unknown	unknown	unknown
Fau_Trans_V01_Contig_21347	-0.599916	8.36953	6.90885e-07	unknown	unknown	unknown
Fau_Trans_V01_Contig_21191	0.87876	3.32165	7.06914e-05	unknown	unknown	unknown
Fau_Trans_V01_Contig_21024	0.598643	3.93293	2.03675e-05	unknown	unknown	unknown
Fau_Trans_V01_Contig_20848	-3.06239	1.93246	1.54055e-23	unknown	unknown	unknown
Fau_Trans_V01_Contig_20805	-3.25444	5.12316	6.31815e-15	unknown	unknown	unknown
Fau_Trans_V01_Contig_20804	1.00285	1.14056	8.67549e-06	unknown	unknown	unknown
Fau_Trans_V01_Contig_20597	1.24806	1.69287	2.90505e-06	unknown	unknown	unknown
Fau_Trans_V01_Contig_20513	0.980375	7.61386	9.58657e-11	unknown	unknown	unknown
Fau_Trans_V01_Contig_20289	-2.57145	-0.216874	6.11017e-05	unknown	unknown	unknown
Fau_Trans_V01_Contig_20260	0.981638	7.25542	4.00585e-06	unknown	unknown	unknown
Fau_Trans_V01_Contig_20214	-3.63687	0.00745543	2.04112e-08	unknown	unknown	unknown
Fau_Trans_V01_Contig_20091	0.675685	6.27399	4.5655e-06	unknown	unknown	unknown
Fau_Trans_V01_Contig_19962	-1.20563	9.28049	6.44447e-14	unknown	unknown	unknown
Fau_Trans_V01_Contig_1993	-0.553451	6.07326	7.73584e-05	unknown	unknown	unknown
Fau_Trans_V01_Contig_19879	-0.721022	2.53239	1.4005e-05	unknown	unknown	unknown
Fau_Trans_V01_Contig_19621	0.665153	7.62719	1.08183e-06	unknown	unknown	unknown
Fau_Trans_V01_Contig_19610	-0.634995	3.79181	4.94381e-06	unknown	unknown	unknown
Fau_Trans_V01_Contig_19518	1.69958	-0.461474	5.60627e-05	unknown	unknown	unknown
Fau_Trans_V01_Contig_19358	1.47996	3.49404	1.09649e-08	unknown	unknown	unknown
Fau_Trans_V01_Contig_19323	-0.949465	2.31674	6.37149e-07	unknown	unknown	unknown
Fau_Trans_V01_Contig_19313	-0.844397	10.7978	5.13035e-05	unknown	unknown	unknown
Fau_Trans_V01_Contig_19050	1.33108	0.315056	5.31285e-05	unknown	unknown	unknown
Fau_Trans_V01_Contig_18901	-0.919477	9.71136	9.44588e-07	unknown	unknown	unknown
Fau_Trans_V01_Contig_18554	1.35907	4.53109	2.82886e-18	unknown	unknown	unknown
Fau_Trans_V01_Contig_18481	-1.05243	1.35445	3.01812e-06	unknown	unknown	unknown
Fau_Trans_V01_Contig_18275	-1.93643	0.977662	8.20021e-06	unknown	unknown	unknown
Fau_Trans_V01_Contig_18104	0.913305	3.90658	5.20877e-08	unknown	unknown	unknown
Fau_Trans_V01_Contig_17956	-2.31327	8.42969	4.01463e-25	unknown	unknown	unknown
Fau_Trans_V01_Contig_17932	-1.16989	4.15417	4.33883e-06	unknown	unknown	unknown
Fau_Trans_V01_Contig_17916	1.56328	7.59736	1.99781e-12	unknown	unknown	unknown
Fau_Trans_V01_Contig_17914	0.665681	5.36008	2.02316e-06	unknown	unknown	unknown
Fau_Trans_V01_Contig_17836	-0.792928	4.78019	1.05718e-06	unknown	unknown	unknown
Fau_Trans_V01_Contig_17700	-1.20103	6.03796	1.05185e-10	unknown	unknown	unknown
Fau_Trans_V01_Contig_1748	0.669973	3.53268	6.1935e-05	unknown	unknown	unknown
Fau_Trans_V01_Contig_17464	1.10141	2.62553	6.16294e-06	unknown	unknown	unknown
Fau_Trans_V01_Contig_17409	3.8096	3.0451	2.57331e-26	unknown	unknown	unknown
Fau_Trans_V01_Contig_17206	-1.30571	3.26011	5.64295e-06	unknown	unknown	unknown
Fau_Trans_V01_Contig_17194	1.11671	6.88772	1.69681e-09	unknown	unknown	unknown
Fau_Trans_V01_Contig_17150	-1.13096	9.25138	1.77472e-11	unknown	unknown	unknown
Fau_Trans_V01_Contig_17148	1.02995	6.54735	7.33958e-08	unknown	unknown	unknown
Fau_Trans_V01_Contig_17059	0.776796	5.39759	2.27191e-07	unknown	unknown	unknown
Fau_Trans_V01_Contig_16876	-1.63717	1.4041	1.07911e-08	unknown	unknown	unknown
Fau_Trans_V01_Contig_16870	-0.815671	2.05628	4.87229e-06	unknown	unknown	unknown
Fau_Trans_V01_Contig_16742	1.80103	4.01989	3.27815e-15	unknown	unknown	unknown
Fau_Trans_V01_Contig_16109	-1.18867	3.58007	4.36122e-05	unknown	unknown	unknown
Fau_Trans_V01_Contig_15989	-1.41128	1.54866	7.24339e-07	unknown	unknown	unknown
Fau_Trans_V01_Contig_1591	2.35551	-0.137675	5.68483e-08	unknown	unknown	unknown
Fau_Trans_V01_Contig_15895	-0.843429	2.90381	1.46066e-05	unknown	unknown	unknown
Fau_Trans_V01_Contig_15806	-0.535213	4.2197	6.88905e-05	unknown	unknown	unknown
Fau_Trans_V01_Contig_15730	-0.852722	4.13516	3.74567e-07	unknown	unknown	unknown
Fau_Trans_V01_Contig_15653	-1.21086	4.58339	1.02689e-05	unknown	unknown	unknown
Fau_Trans_V01_Contig_15549	1.03727	1.60724	2.44987e-07	unknown	unknown	unknown
Fau_Trans_V01_Contig_15491	-0.823118	3.69203	1.99248e-05	unknown	unknown	unknown
Fau_Trans_V01_Contig_15469	0.638663	5.35837	2.70788e-06	unknown	unknown	unknown
Fau_Trans_V01_Contig_15433	1.4763	2.20158	2.1388e-06	unknown	unknown	unknown
Fau_Trans_V01_Contig_15404	0.679677	5.03993	5.14235e-06	unknown	unknown	unknown
Fau_Trans_V01_Contig_15305	-0.928947	7.20549	2.98092e-06	unknown	unknown	unknown
Fau_Trans_V01_Contig_15222	0.633131	4.9191	4.72569e-06	unknown	unknown	unknown
Fau_Trans_V01_Contig_15140	-1.98821	11.7168	1.59378e-15	unknown	unknown	unknown
Fau_Trans_V01_Contig_15110	-1.00507	5.3313	6.25086e-08	unknown	unknown	unknown
Fau_Trans_V01_Contig_15087	2.02547	6.76809	3.27722e-06	unknown	unknown	unknown
Fau_Trans_V01_Contig_15045	-1.04062	0.986826	4.37031e-05	unknown	unknown	unknown
Fau_Trans_V01_Contig_14859	0.75581	4.64903	1.02394e-05	unknown	unknown	unknown
Fau_Trans_V01_Contig_14848	0.723759	7.48871	2.29131e-05	unknown	unknown	unknown
Fau_Trans_V01_Contig_14697	-1.03819	3.45205	3.96537e-06	unknown	unknown	unknown
Fau_Trans_V01_Contig_14516	1.37533	1.01615	4.55915e-07	unknown	unknown	unknown
Fau_Trans_V01_Contig_14440	1.27653	1.14494	4.62455e-07	unknown	unknown	unknown
Fau_Trans_V01_Contig_14359	-0.895551	7.4665	2.80658e-07	unknown	unknown	unknown
Fau_Trans_V01_Contig_14320	0.564262	4.78061	4.70167e-05	unknown	unknown	unknown
Fau_Trans_V01_Contig_14264	-0.573738	5.07864	1.93909e-06	unknown	unknown	unknown
Fau_Trans_V01_Contig_1423	0.937943	6.69993	8.8677e-06	unknown	unknown	unknown
Fau_Trans_V01_Contig_14070	-1.16037	4.33944	3.10194e-09	unknown	unknown	unknown
Fau_Trans_V01_Contig_1389	1.83501	5.49747	3.45072e-06	unknown	unknown	unknown
Fau_Trans_V01_Contig_13854	-0.850664	2.0976	2.26714e-06	unknown	unknown	unknown
Fau_Trans_V01_Contig_13637	0.832909	3.59201	3.55418e-05	unknown	unknown	unknown
Fau_Trans_V01_Contig_13623	-1.1424	2.80426	1.0805e-06	unknown	unknown	unknown
Fau_Trans_V01_Contig_13545	-1.64438	4.09585	1.68669e-06	unknown	unknown	unknown
Fau_Trans_V01_Contig_13344	1.50451	8.94914	4.25981e-13	unknown	unknown	unknown
Fau_Trans_V01_Contig_13096	1.59245	1.58897	7.59439e-07	unknown	unknown	unknown
Fau_Trans_V01_Contig_12945	-1.42891	5.08373	2.13602e-08	unknown	unknown	unknown
Fau_Trans_V01_Contig_12509	2.45442	2.99333	2.11535e-14	unknown	unknown	unknown
Fau_Trans_V01_Contig_12371	0.721456	3.09682	1.00486e-06	unknown	unknown	unknown
Fau_Trans_V01_Contig_12212	1.20511	4.74472	8.55598e-11	unknown	unknown	unknown
Fau_Trans_V01_Contig_1217	-1.14487	2.94641	4.17454e-05	unknown	unknown	unknown
Fau_Trans_V01_Contig_11763	-0.870977	6.52116	2.66203e-06	unknown	unknown	unknown
Fau_Trans_V01_Contig_115	1.37495	5.51969	3.87023e-05	unknown	unknown	unknown
Fau_Trans_V01_Contig_11390	-0.717083	4.75619	3.91267e-05	unknown	unknown	unknown
Fau_Trans_V01_Contig_11272	1.25921	1.43175	1.16923e-08	unknown	unknown	unknown
Fau_Trans_V01_Contig_11236	-0.722484	6.25714	2.44321e-08	unknown	unknown	unknown
Fau_Trans_V01_Contig_1087	-0.594519	5.46242	1.11806e-05	unknown	unknown	unknown
Fau_Trans_V01_Contig_1032	0.694976	2.98187	4.88548e-05	unknown	unknown	unknown
Fau_Trans_V01_Contig_67739	0.596095	4.30382	4.69179e-05	unknown	unknown	unknown
Fau_Trans_V01_Contig_6214	0.641509	5.76932	2.67909e-06	unknown	unknown	unknown
Fau_Trans_V01_Contig_4640	3.68166	3.17675	6.33933e-23	unknown	unknown	unknown
