# Supplementary material for: The genetic mechanism of selfishness and altruism in parent-offspring coadaptation
Source: Sci Adv. 2020 Jan 3;6(1):eaaw0070. doi: 10.1126/sciadv.aaw0070 (PMC6941917; doi:10.1126/sciadv.aaw0070)
Supplement: Data file S3 [file aaw0070_Data_file_S3.xlsx]

## Sheet: Sheet1
Contig ID	logFC	logCPM	FDR	Gene	Hit Length	Hit description
Fau_Trans_V01_Contig_285	2.50282	2.78888	8.25827e-06	zinc finger protein 674-like isoform x1	1331	gi|641672830|ref|XP 008186079.1|PREDICTED: zinc finger protein 674-like isoform X1 [Acyrthosiphon pisum]
Fau_Trans_V01_Contig_49128	-5.62471	6.89745	4.68893e-09	yd repeat-containing domain protein	367	gi|306019321|gb|ADM78714.1|hypothetical protein [Picea sitchensis]
Fau_Trans_V01_Contig_1851	3.13265	7.27266	6.40596e-07	vitellogenin receptor	5777	gi|82524130|emb|CAJ19121.1|vitellogenin receptor [Blattella germanica]
Fau_Trans_V01_Contig_267	-8.11454	12.3676	4.07761e-12	vitellogenin	1133	gi|2522237|dbj|BAA22791.1|vitellogenin [Athalia rosae]
Fau_Trans_V01_Contig_75606	-8.36267	9.89252	1.12337e-11	vitellogenin	248	gi|2555187|gb|AAC32024.1|vitellogenin [Pimpla nipponica]
Fau_Trans_V01_Contig_39462	-8.21813	11.2003	5.71622e-12	vitellogenin	429	gi|2555187|gb|AAC32024.1|vitellogenin [Pimpla nipponica]
Fau_Trans_V01_Contig_384	-7.82278	14.245	1.33862e-11	vitellogenin	1862	gi|662224307|ref|XP 008486486.1|PREDICTED: vitellogenin-A1-like partial [Diaphorina citri]
Fau_Trans_V01_Contig_11020	3.25143	3.23501	2.19632e-08	vesicular glutamate transporter 1-like	1253	gi|91093036|ref|XP 970478.1|PREDICTED: vesicular glutamate transporter 3-like isoform X1 [Tribolium castaneum]
Fau_Trans_V01_Contig_6592	2.64163	3.34426	2.10371e-06	udp-glucuronosyltransferase 1-8	1784	gi|646698120|gb|KDR09454.1|UDP-glucuronosyltransferase 2B4 [Zootermopsis nevadensis]
Fau_Trans_V01_Contig_42140	-4.27361	-1.06735	1.16678e-06	sv2-like protein 1	409	gi|37142938|gb|AAQ88394.1|SV2-like protein 1 [Ctenocephalides felis]
Fau_Trans_V01_Contig_573	-2.8825	5.05695	5.90502e-10	solute carrier family 35 member b1	1973	gi|646706865|gb|KDR13884.1|Solute carrier family 35 member B1-like protein [Zootermopsis nevadensis]
Fau_Trans_V01_Contig_24016	-4.84187	6.9731	2.72538e-14	prostatic acid partial	633	gi|678107747|gb|KFU85056.1|Prostatic acid phosphatase partial [Chaetura pelagica]
Fau_Trans_V01_Contig_10153	5.78726	-1.23567	8.51332e-06	plasma membrane proteolipid 3	1330	gi|589112969|ref|XP 006968507.1|predicted protein [Trichoderma reesei QM6a]
Fau_Trans_V01_Contig_11852	6.23126	0.571984	4.25421e-06	nesprin-1-like isoform x3	1187	gi|512920057|ref|XP 004929537.1|PREDICTED: nesprin-1-like [Bombyx mori]
Fau_Trans_V01_Contig_12982	-3.21481	9.02844	5.91711e-06	lysosomal alpha-mannosidase	1100	gi|357620276|gb|EHJ72524.1|putative lysosomal alpha-mannosidase [Danaus plexippus]
Fau_Trans_V01_Contig_60038	-3.76539	5.78247	7.9714e-08	lysosomal alpha-mannosidase	315	gi|646701567|gb|KDR11229.1|Lysosomal alpha-mannosidase [Zootermopsis nevadensis]
Fau_Trans_V01_Contig_4773	-2.49156	11.1996	2.16423e-06	lysosomal alpha-mannosidase	2196	gi|646701567|gb|KDR11229.1|Lysosomal alpha-mannosidase [Zootermopsis nevadensis]
Fau_Trans_V01_Contig_34088	-5.15753	6.11365	2.21474e-12	lysosomal acid phosphatase-like	478	gi|195452426|ref|XP 002073348.1|GK14084 [Drosophila willistoni]
Fau_Trans_V01_Contig_10431	-4.24859	3.63511	1.48976e-08	luciferase	1305	gi|115551758|dbj|BAF34361.1|Luciferase [synthetic construct]
Fau_Trans_V01_Contig_7577	-5.94273	0.469846	3.88346e-06	lipase 3	1629	gi|189236687|ref|XP 973103.2|PREDICTED: lipase 3-like [Tribolium castaneum]
Fau_Trans_V01_Contig_8552	-3.89661	2.54039	9.8717e-08	Lactase-phlorizin hydrolase	1503	gi|646712919|gb|KDR17465.1|Lactase-phlorizin hydrolase [Zootermopsis nevadensis]
Fau_Trans_V01_Contig_10052	2.90825	-0.0343349	3.41737e-06	hypothetical protein MBM 01958	1339	gi|597573581|ref|XP 007289847.1|hypothetical protein MBM 01958 [Marssonina brunnea f. sp. 'multigermtubi' MB m1]
Fau_Trans_V01_Contig_11794	3.92519	1.8824	1.45909e-09	hypothetical protein GGTG 06631	1192	gi|685407713|ref|XP 009222715.1|hypothetical protein GGTG 06631 [Gaeumannomyces graminis var. tritici R3-111a-1]
Fau_Trans_V01_Contig_4799	-6.43428	6.21429	1.49381e-16	hemocyanin subunit type 1 precursor	2190	gi|145207345|emb|CAM84196.1|hexamerin 1 [Perla marginata]
Fau_Trans_V01_Contig_17633	3.09781	1.65913	3.11715e-06	glucose dehydrogenase	838	gi|646710894|gb|KDR16284.1|Glucose dehydrogenase [acceptor] [Zootermopsis nevadensis]
Fau_Trans_V01_Contig_12456	-3.60393	3.85829	1.34852e-08	ethanolamine kinase 1	1139	gi|646691503|gb|KDR07130.1|Ethanolamine kinase [Zootermopsis nevadensis]
Fau_Trans_V01_Contig_6524	-2.84547	6.6114	1.01496e-07	esterase fe4-like	1795	gi|357616210|gb|EHJ70068.1|alpha-esterase [Danaus plexippus]
Fau_Trans_V01_Contig_64845	4.09233	5.24646	2.80711e-08	elongation of very long chain fatty acids protein aael008004-like	295	gi|307189271|gb|EFN73713.1|Elongation of very long chain fatty acids protein 1 [Camponotus floridanus]
Fau_Trans_V01_Contig_12676	4.00913	3.14596	1.5802e-08	ecdysteroid udp-glucosyltransferase	1122	gi|443419062|gb|AGC84403.1|glucosyl glucuronosyl transferases [Locusta migratoria]
Fau_Trans_V01_Contig_17667	-2.73745	4.4584	1.49023e-06	dehydrogenase reductase sdr family member 11	837	gi|349732218|ref|NP 001002143.2|dehydrogenase/reductase (SDR family) member 11b [Danio rerio]
Fau_Trans_V01_Contig_7389	-3.02783	6.74205	5.02176e-07	cytochrome p450 4c1	1655	gi|231885|sp|P29981.1|Cytochrome P450 4C1 [Blaberus discoidalis]
Fau_Trans_V01_Contig_21113	-3.44905	2.73393	1.76903e-06	cytochrome p450	710	gi|231885|sp|P29981.1|Cytochrome P450 4C1 [Blaberus discoidalis]
Fau_Trans_V01_Contig_8505	3.42809	0.632151	3.61096e-06	cfem domain protein	1508	gi|407928931|gb|EKG21771.1|hypothetical protein MPH 00894 [Macrophomina phaseolina MS6]
Fau_Trans_V01_Contig_8721	4.18468	0.271647	4.72882e-06	cell surface protein	1483	gi|557724733|dbj|GAD96542.1|cell surface protein Mas1_putative_[Byssochlamys_spectabilis_No._5]
Fau_Trans_V01_Contig_15041	3.81193	1.72357	4.7775e-06	cas1 appressorium specific protein	970	gi|640925314|gb|KDN69219.1|hypothetical protein CSUB01 07146 [Colletotrichum sublineola]
Fau_Trans_V01_Contig_4221	-2.422	6.80905	5.89953e-07	beta-galactosidase-1-like protein 2	2386	gi|636630774|gb|AIA09347.1|beta-galactosidase [Periplaneta americana]
Fau_Trans_V01_Contig_5213	-2.39138	6.62652	3.0196e-06	adenosine deaminase cecr1 isoform x1	2069	gi|332859055|ref|XP 003317127.1|PREDICTED: adenosine deaminase CECR1 isoform X1 [Pan troglodytes]
Fau_Trans_V01_Contig_8369	-6.52504	8.56073	2.06126e-17	acyl- delta-9 desaturase	1523	gi|646696364|gb|KDR08705.1|Acyl-CoA Delta(11) desaturase [Zootermopsis nevadensis]
Fau_Trans_V01_Contig_85210	-2.04379	3.71604	8.24681e-06	unknown	unknown	unknown
Fau_Trans_V01_Contig_82517	-7.15945	-0.29927	3.727e-07	unknown	unknown	unknown
Fau_Trans_V01_Contig_82393	-3.25603	0.752804	3.91794e-07	unknown	unknown	unknown
Fau_Trans_V01_Contig_81344	-8.43064	7.33562	2.36759e-14	unknown	unknown	unknown
Fau_Trans_V01_Contig_80891	-4.82497	3.17605	8.3718e-08	unknown	unknown	unknown
Fau_Trans_V01_Contig_80306	-3.8987	1.25378	1.50194e-08	unknown	unknown	unknown
Fau_Trans_V01_Contig_77775	-3.65458	0.307124	5.14168e-06	unknown	unknown	unknown
Fau_Trans_V01_Contig_71319	-3.99162	5.85593	6.02081e-08	unknown	unknown	unknown
Fau_Trans_V01_Contig_70106	-7.66922	9.62871	1.19398e-11	unknown	unknown	unknown
Fau_Trans_V01_Contig_69665	4.33127	2.25416	1.47397e-07	unknown	unknown	unknown
Fau_Trans_V01_Contig_68591	-7.97984	6.52251	1.68095e-12	unknown	unknown	unknown
Fau_Trans_V01_Contig_63281	-4.50383	1.0931	2.74867e-09	unknown	unknown	unknown
Fau_Trans_V01_Contig_62018	-3.58257	3.87787	1.17478e-07	unknown	unknown	unknown
Fau_Trans_V01_Contig_51423	3.24446	5.21367	5.72681e-07	unknown	unknown	unknown
Fau_Trans_V01_Contig_43420	3.70348	5.57815	3.88359e-06	unknown	unknown	unknown
Fau_Trans_V01_Contig_42314	3.38127	3.52773	5.15813e-08	unknown	unknown	unknown
Fau_Trans_V01_Contig_42248	-2.99492	5.82281	4.68009e-06	unknown	unknown	unknown
Fau_Trans_V01_Contig_41897	-3.14785	0.844785	5.28866e-07	unknown	unknown	unknown
Fau_Trans_V01_Contig_41115	-2.38498	5.07802	1.3031e-06	unknown	unknown	unknown
Fau_Trans_V01_Contig_39055	-5.01575	-0.0386525	8.82409e-07	unknown	unknown	unknown
Fau_Trans_V01_Contig_37668	-2.91091	7.4455	1.4841e-07	unknown	unknown	unknown
Fau_Trans_V01_Contig_37492	2.68881	2.00642	7.92926e-06	unknown	unknown	unknown
Fau_Trans_V01_Contig_34961	-6.31307	4.19687	1.51532e-07	unknown	unknown	unknown
Fau_Trans_V01_Contig_34456	2.95854	4.88863	2.22743e-08	unknown	unknown	unknown
Fau_Trans_V01_Contig_31708	-3.32454	4.19228	1.94133e-06	unknown	unknown	unknown
Fau_Trans_V01_Contig_30874	3.17025	4.00841	1.16881e-08	unknown	unknown	unknown
Fau_Trans_V01_Contig_30320	5.93559	-1.13664	2.309e-06	unknown	unknown	unknown
Fau_Trans_V01_Contig_2997	2.35646	3.68285	2.18336e-06	unknown	unknown	unknown
Fau_Trans_V01_Contig_29457	-2.56403	2.79987	4.89939e-06	unknown	unknown	unknown
Fau_Trans_V01_Contig_27531	-5.43899	7.46029	7.02013e-08	unknown	unknown	unknown
Fau_Trans_V01_Contig_26457	-4.73609	-0.207283	2.31657e-08	unknown	unknown	unknown
Fau_Trans_V01_Contig_26254	4.07273	1.616	2.78419e-07	unknown	unknown	unknown
Fau_Trans_V01_Contig_25025	-3.40707	0.247175	7.98955e-06	unknown	unknown	unknown
Fau_Trans_V01_Contig_24442	5.6915	-1.28569	2.87462e-06	unknown	unknown	unknown
Fau_Trans_V01_Contig_20805	-5.20475	7.62116	1.31088e-09	unknown	unknown	unknown
Fau_Trans_V01_Contig_20289	-8.56278	2.17919	9.97447e-16	unknown	unknown	unknown
Fau_Trans_V01_Contig_14858	-6.66495	-0.654231	4.25327e-06	unknown	unknown	unknown
Fau_Trans_V01_Contig_13637	3.26308	4.51485	2.56864e-09	unknown	unknown	unknown
Fau_Trans_V01_Contig_13545	-2.89779	2.301	8.00198e-08	unknown	unknown	unknown
