# Supplementary material for: The genetic mechanism of selfishness and altruism in parent-offspring coadaptation
Source: Sci Adv. 2020 Jan 3;6(1):eaaw0070. doi: 10.1126/sciadv.aaw0070 (PMC6941917; doi:10.1126/sciadv.aaw0070)
Supplement: Data file S4 [file aaw0070_Data_file_S4.xlsx]

## Sheet: Sheet1
Contig ID	logFC	logCPM	FDR	Gene	Hit length	Hit description
Fau_Trans_V01_Contig_868	-1.69641	3.25095	6.70382e-06	zinc finger protein 337	764	gi|557288239|ref|XP 006026808.1|PREDICTED: zinc finger protein 524-like [Alligator sinensis]
Fau_Trans_V01_Contig_1279	-1.67896	2.75588	1.10651e-05	zinc finger protein 271	631	gi|260795605|ref|XP 002592795.1|hypothetical protein BRAFLDRAFT 65377 [Branchiostoma floridae]
Fau_Trans_V01_Contig_42749	-3.71146	0.594539	2.13415e-05	zinc finger mym-type protein partial	405	gi|675370270|gb|KFM63172.1|Zinc finger MYM-type protein 1 partial [Stegodyphus mimosarum]
Fau_Trans_V01_Contig_17630	-2.20151	5.19705	2.59243e-10	zinc finger mym-type protein 1-like	838	gi|641668861|ref|XP 008184600.1|PREDICTED: zinc finger MYM-type protein 1-like [Acyrthosiphon pisum]
Fau_Trans_V01_Contig_40417	-1.47222	1.44746	4.00982e-05	zinc finger	421	gi|646710565|gb|KDR16045.1|hypothetical protein L798 09994 [Zootermopsis nevadensis]
Fau_Trans_V01_Contig_53617	-2.46279	-0.908982	9.40452e-06	x-linked retinitis pigmentosa gtpase regulator-like protein	345	gi|665803373|ref|XP 008549781.1|PREDICTED: uncharacterized protein LOC103572785 [Microplitis demolitor]
Fau_Trans_V01_Contig_19692	3.45777	-1.2037	5.92202e-05	von willebrand factor d and egf domain-containing protein	757	gi|189235662|ref|XP 001811794.1|PREDICTED: uncharacterized protein LOC100142103 [Tribolium castaneum]
Fau_Trans_V01_Contig_8094	-1.40252	5.77356	4.88787e-05	von willebrand factor a domain-containing protein 9	1562	gi|242007661|ref|XP 002424649.1|conserved hypothetical protein [Pediculus humanus corporis]
Fau_Trans_V01_Contig_39462	-5.67502	6.56805	2.00669e-12	vitellogenin	429	gi|2555187|gb|AAC32024.1|vitellogenin [Pimpla nipponica]
Fau_Trans_V01_Contig_384	-5.09291	10.3525	1.38196e-10	vitellogenin	1862	gi|662224307|ref|XP 008486486.1|PREDICTED: vitellogenin-A1-like partial [Diaphorina citri]
Fau_Trans_V01_Contig_75606	-5.53394	5.43844	3.54986e-12	vitellogenin	248	gi|2555187|gb|AAC32024.1|vitellogenin [Pimpla nipponica]
Fau_Trans_V01_Contig_267	-5.48082	7.70087	8.37343e-12	vitellogenin	1133	gi|2522237|dbj|BAA22791.1|vitellogenin [Athalia rosae]
Fau_Trans_V01_Contig_4671	-4.8017	12.9399	4.56486e-13	vitellogenin	2228	gi|169219461|dbj|BAG12118.1|vitellogenin [Lethocerus deyrollei]
Fau_Trans_V01_Contig_11020	1.85399	0.950186	6.86113e-05	vesicular glutamate transporter 1-like	1253	gi|91093036|ref|XP 970478.1|PREDICTED: vesicular glutamate transporter 3-like isoform X1 [Tribolium castaneum]
Fau_Trans_V01_Contig_4334	1.21356	2.27853	6.69792e-05	upf0676 isoform x2	2342	gi|646694392|gb|KDR07973.1|Gibberellin 20 oxidase 1 [Zootermopsis nevadensis]
Fau_Trans_V01_Contig_7874	-1.59098	4.39252	1.48679e-08	upf0565 protein c2orf69 homolog isoform x1	1589	gi|568250451|gb|ETN60128.1|hypothetical protein AND 008258 [Anopheles darlingi]
Fau_Trans_V01_Contig_8681	-2.48682	1.38651	2.88307e-07	uncharacterized protein isoform a	1487	gi|193580238|ref|XP 001947173.1|PREDICTED: uncharacterized protein LOC100167353 [Acyrthosiphon pisum]
Fau_Trans_V01_Contig_11938	-1.18084	5.16525	3.8468e-06	ubia prenyltransferase domain-containing protein 1 homolog	1179	gi|646688770|gb|KDR06413.1|UbiA prenyltransferase domain-containing protein 1-like protein [Zootermopsis nevadensis]
Fau_Trans_V01_Contig_14808	-2.07218	3.04474	1.24378e-05	tyrosine-protein phosphatase non-receptor type 13-like isoform x3	982	gi|646714716|gb|KDR18570.1|hypothetical protein L798 06550 partial [Zootermopsis nevadensis]
Fau_Trans_V01_Contig_7277	-2.44231	3.6815	1.78949e-06	tyrosine-protein phosphatase non-receptor type 13-like isoform x1	1672	gi|242006884|ref|XP 002424272.1|multiple pdz domain protein
Fau_Trans_V01_Contig_27681	2.06282	0.0540589	8.34112e-05	tyrosine hydroxylase	561	gi|668455524|gb|KFB43795.1|AGAP006023-PA-like protein [Anopheles sinensis]
Fau_Trans_V01_Contig_10427	-1.37972	7.26173	1.8784e-07	trimethylguanosine synthase	1305	gi|321456618|gb|EFX67720.1|hypothetical protein DAPPUDRAFT 63741 [Daphnia pulex]
Fau_Trans_V01_Contig_45903	-1.65885	0.18045	7.7375e-05	transposase-like partial	385	gi|675383423|gb|KFM76320.1|hypothetical protein X975 11801 partial [Stegodyphus mimosarum]
Fau_Trans_V01_Contig_9111	1.03261	3.87662	8.17683e-05	transposase-like partial	1437	gi|270016074|gb|EFA12522.1|hypothetical protein TcasGA2 TC003734 [Tribolium castaneum]
Fau_Trans_V01_Contig_2632	1.05915	9.86726	6.16765e-05	transposable element p partial	3432	gi|270005301|gb|EFA01749.1|hypothetical protein TcasGA2 TC007347 [Tribolium castaneum]
Fau_Trans_V01_Contig_7649	-1.52042	2.54695	2.87058e-07	transmembrane protein 198-like	1620	gi|242005407|ref|XP 002423560.1|conserved hypothetical protein [Pediculus humanus corporis]
Fau_Trans_V01_Contig_12817	-2.97674	4.77147	9.95065e-08	transcriptional regulator atrx	1111	gi|646708138|gb|KDR14567.1|Transcriptional regulator ATRX [Zootermopsis nevadensis]
Fau_Trans_V01_Contig_2480	1.48867	4.3889	5.43322e-05	transcriptional activator cubitus interruptus-like	3647	gi|646716033|gb|KDR19440.1|Protein cubitus interruptus [Zootermopsis nevadensis]
Fau_Trans_V01_Contig_6977	-2.86663	3.36546	4.47512e-06	transcription factor sox-2-like	1719	gi|350426491|ref|XP 003494453.1|PREDICTED: transcription factor SOX-2-like [Bombus impatiens]
Fau_Trans_V01_Contig_11481	-2.53025	4.78476	6.49991e-10	transcription factor adf-1	1216	gi|512917212|ref|XP 004928832.1|PREDICTED: uncharacterized protein LOC101740737 [Bombyx mori]
Fau_Trans_V01_Contig_7377	1.53353	2.58402	9.40413e-05	tpa exp: tachykinin-related peptide	1656	gi|59894802|gb|AAX11212.1|preprotachykinin [Periplaneta americana]
Fau_Trans_V01_Contig_4346	-1.3782	3.47714	1.74542e-07	tgf-beta-activated kinase 1 and map3k7-binding protein 1-like	2339	gi|646696395|gb|KDR08718.1|Mitogen-activated protein kinase kinase kinase 7-interacting protein 1 [Zootermopsis nevadensis]
Fau_Trans_V01_Contig_12354	-1.22765	5.15961	4.54444e-05	tetratricopeptide repeat tpr	1147	gi|512901211|ref|XP 004925080.1|PREDICTED: uncharacterized protein LOC101741859 [Bombyx mori]
Fau_Trans_V01_Contig_35678	-1.74824	2.0175	1.05955e-06	telomerase-binding protein est1a	461	gi|646698710|gb|KDR09736.1|Telomerase-binding protein EST1A [Zootermopsis nevadensis]
Fau_Trans_V01_Contig_6577	-2.28041	3.8408	2.92969e-10	synaptotagmin isoform a	1787	gi|646722839|gb|KDR23692.1|hypothetical protein L798 11168 [Zootermopsis nevadensis]
Fau_Trans_V01_Contig_7704	-1.42922	10.3503	6.13799e-05	synaptic vesicle membrane protein vat-1 homolog-like	1613	gi|383857275|ref|XP 003704130.1|PREDICTED: synaptic vesicle membrane protein VAT-1 homolog-like [Megachile rotundata]
Fau_Trans_V01_Contig_6370	-1.55618	3.47534	1.0598e-05	synaptic vesicle glycoprotein 2b-like	1827	gi|646719647|gb|KDR21687.1|Synaptic vesicle glycoprotein 2B [Zootermopsis nevadensis]
Fau_Trans_V01_Contig_8833	-2.37289	2.18177	1.34819e-09	synaptic vesicle glycoprotein 2b-like	1470	gi|607361529|gb|EZA55807.1|Synaptic vesicle glycoprotein 2A [Cerapachys biroi]
Fau_Trans_V01_Contig_18222	2.27466	1.55155	7.70981e-08	suppressor protein srp40-like	811	gi|571572951|ref|XP 006565783.1|PREDICTED: suppressor protein SRP40-like [Apis mellifera]
Fau_Trans_V01_Contig_5674	-1.61189	3.83722	1.20671e-05	sulfotransferase 1c4-like	1961	gi|646710641|gb|KDR16097.1|Sulfotransferase family cytosolic 1B member 1 [Zootermopsis nevadensis]
Fau_Trans_V01_Contig_9385	-1.80984	3.23853	1.03237e-06	sulfotransferase 1 family member d1-like	1407	gi|198458555|ref|XP 002138556.1|GA24321 [Drosophila pseudoobscura pseudoobscura]
Fau_Trans_V01_Contig_13288	-2.09301	2.37336	4.8294e-06	structural maintenance of chromosomes protein 4	1078	gi|646718820|gb|KDR21154.1|Structural maintenance of chromosomes protein 4 [Zootermopsis nevadensis]
Fau_Trans_V01_Contig_12017	-2.61218	5.93228	9.20658e-09	splicing factor u2af 38 kda subunit	1172	gi|662183773|ref|XP 008468294.1|PREDICTED: splicing factor U2af 38 kDa subunit-like [Diaphorina citri]
Fau_Trans_V01_Contig_4762	1.12687	3.47618	9.47616e-05	solute carrier family facilitated glucose transporter member 1-like	2199	gi|646720362|gb|KDR22120.1|Solute carrier family 2 facilitated glucose transporter member 1 [Zootermopsis nevadensis]
Fau_Trans_V01_Contig_16529	1.48883	1.42746	8.34928e-06	solute carrier family 46 member 3-like	889	gi|675887444|ref|XP 009029224.1|hypothetical protein HELRODRAFT 165085 [Helobdella robusta]
Fau_Trans_V01_Contig_2367	-2.15332	4.79342	2.34254e-05	sodium-driven chloride bicarbonate exchanger-like isoform x17	3802	gi|571507797|ref|XP 006571215.1|PREDICTED: sodium-driven chloride bicarbonate exchanger-like isoform X17 [Apis mellifera]
Fau_Trans_V01_Contig_7078	-2.6246	3.01134	2.7212e-09	sodium potassium calcium exchanger 4-like	1704	gi|357627304|gb|EHJ77040.1|potassium-dependent sodium-calcium exchanger [Danaus plexippus]
Fau_Trans_V01_Contig_6059	-2.19484	6.91658	7.94471e-12	snurportin-1	1886	gi|557293346|ref|XP 006029155.1|PREDICTED: snurportin-1 [Alligator sinensis]
Fau_Trans_V01_Contig_18626	-3.0612	3.09652	1.53766e-09	snrna-activating protein complex subunit 4	796	gi|646714245|gb|KDR18290.1|snRNA-activating protein complex subunit 4 [Zootermopsis nevadensis]
Fau_Trans_V01_Contig_12516	-2.03044	0.591985	2.60062e-06	snrna-activating protein complex subunit 3-like	1134	gi|646722149|gb|KDR23252.1|snRNA-activating protein complex subunit 3 [Zootermopsis nevadensis]
Fau_Trans_V01_Contig_60937	-1.10073	5.2663	4.47237e-05	small nuclear ribonucleoprotein f	312	gi|672822990|gb|KFH67884.1|small nuclear ribonucleoprotein F [Mortierella verticillata NRRL 6337]
Fau_Trans_V01_Contig_2043	1.55489	4.00884	2.42271e-06	slit protein	4610	gi|242009856|ref|XP 002425698.1|slit protein putative [Pediculus humanus corporis]
Fau_Trans_V01_Contig_26844	-1.38009	2.3424	4.39902e-05	sialin isoform x1	576	gi|512897981|ref|XP 004924286.1|PREDICTED: sialin-like [Bombyx mori]
Fau_Trans_V01_Contig_18445	-2.14609	1.3475	1.38254e-05	sex-determining region y sry	802	gi|321479262|gb|EFX90218.1|hypothetical protein DAPPUDRAFT 37091 [Daphnia pulex]
Fau_Trans_V01_Contig_15279	-1.55357	1.84835	6.60667e-05	serpin 12 non-inhibitory serine protease inhibitor	956	gi|646698029|gb|KDR09405.1|Heparin cofactor 2 [Zootermopsis nevadensis]
Fau_Trans_V01_Contig_10086	-1.39636	8.55511	4.21666e-09	serine-pyruvate mitochondrial	1336	gi|642935823|ref|XP 008198190.1|PREDICTED: serine--pyruvate aminotransferase mitochondrial [Tribolium castaneum]
Fau_Trans_V01_Contig_7125	-2.1012	6.08211	2.58773e-07	serine threonine-protein kinase pelle	1696	gi|242021687|ref|XP 002431275.1|conserved hypothetical protein [Pediculus humanus corporis]
Fau_Trans_V01_Contig_14093	-1.08425	6.85569	1.03578e-05	serine threonine-protein kinase nek7	1024	gi|646710987|gb|KDR16342.1|Serine/threonine-protein kinase Nek7 [Zootermopsis nevadensis]
Fau_Trans_V01_Contig_6535	1.21197	1.99457	4.13042e-05	serine threonine-protein kinase 17b	1793	gi|328776543|ref|XP 001122511.2|PREDICTED: uncharacterized protein LOC726790 isoform X1 [Apis mellifera]
Fau_Trans_V01_Contig_34641	-1.87833	2.92378	9.37927e-07	serine threonine protein	472	gi|546677682|gb|ERL88476.1|hypothetical protein D910 05862 [Dendroctonus ponderosae]
Fau_Trans_V01_Contig_8509	1.37869	4.6289	4.3342e-05	serine threonine phosophatase pp1	1508	gi|646705957|gb|KDR13404.1|Serine/threonine-protein phosphatase PP1 [Zootermopsis nevadensis]
Fau_Trans_V01_Contig_5726	-2.21762	3.478	2.00838e-05	scavenger receptor class b member 1	1950	gi|383850289|ref|XP 003700728.1|PREDICTED: scavenger receptor class B member 1-like [Megachile rotundata]
Fau_Trans_V01_Contig_5045	-1.91141	2.2792	3.47391e-05	scavenger receptor class b	2115	gi|646717730|gb|KDR20477.1|Scavenger receptor class B member 1 [Zootermopsis nevadensis]
Fau_Trans_V01_Contig_17518	-1.7635	2.68901	9.45405e-06	rna-directed dna polymerase from mobile element jockey-like	843	gi|223268547|emb|CAX36787.1|hypothetical protein [Papilio dardanus]
Fau_Trans_V01_Contig_9259	-1.33184	3.29115	4.61183e-06	rna-binding protein partial	1421	gi|646719877|gb|KDR21829.1|RNA-binding protein 41 [Zootermopsis nevadensis]
Fau_Trans_V01_Contig_29825	-2.81494	4.75628	5.53455e-06	rna 3 -terminal phosphate cyclase-like protein	530	gi|498962317|ref|XP 004524981.1|PREDICTED: probable RNA 3'-terminal phosphate cyclase-like protein-like [Ceratitis capitata]
Fau_Trans_V01_Contig_13549	-2.89232	4.22884	3.14137e-07	ring finger protein 126-a	1061	gi|675848526|ref|XP 009009823.1|hypothetical protein HELRODRAFT 188105 [Helobdella robusta]
Fau_Trans_V01_Contig_9660	-1.1643	7.50335	3.4049e-05	ring finger protein 126	1377	gi|646722539|gb|KDR23497.1|RING finger protein 126 [Zootermopsis nevadensis]
Fau_Trans_V01_Contig_30484	-1.29453	1.41593	5.6392e-05	reverse partial	521	gi|662219229|ref|XP 008483685.1|PREDICTED: uncharacterized protein LOC103520376 [Diaphorina citri]
Fau_Trans_V01_Contig_10734	2.38475	2.67926	6.18259e-08	retinol dehydrogenase 14	1278	gi|156538623|ref|XP 001608180.1|PREDICTED: retinol dehydrogenase 14 [Nasonia vitripennis]
Fau_Trans_V01_Contig_9598	-1.0506	5.16852	7.80873e-05	retinol dehydrogenase 11-like	1384	gi|646710036|gb|KDR15656.1|Retinol dehydrogenase 11 [Zootermopsis nevadensis]
Fau_Trans_V01_Contig_37739	-1.30142	5.57188	1.51565e-05	retinal dehydrogenase 1	443	gi|506969299|gb|AGM32993.1|putative restnal dehydrogenase [Coptotermes formosanus]
Fau_Trans_V01_Contig_25129	-2.64647	0.00485102	3.50931e-09	ret isoform a	609	gi|498987929|ref|XP 004531226.1|PREDICTED: proto-oncogene tyrosine-protein kinase receptor Ret-like [Ceratitis capitata]
Fau_Trans_V01_Contig_17675	-1.59059	3.24935	3.51559e-05	ras-related protein rab-32	836	gi|332020863|gb|EGI61261.1|Ras-related protein Rab-32 [Acromyrmex echinatior]
Fau_Trans_V01_Contig_10168	-1.75658	3.81866	2.54383e-05	ras association domain-containing protein partial	1329	gi|646719003|gb|KDR21274.1|Ras association domain-containing protein 1 [Zootermopsis nevadensis]
Fau_Trans_V01_Contig_5333	-2.24947	4.18111	1.07746e-11	purine nucleoside phosphorylase-like isoform x2	2042	gi|665794033|ref|XP 008544694.1|PREDICTED: purine nucleoside phosphorylase-like isoform X2 [Microplitis demolitor]
Fau_Trans_V01_Contig_3255	-2.28576	2.65752	1.91329e-05	protocadherin fat 4	2892	gi|662193886|ref|XP 008469868.1|PREDICTED: protocadherin Fat 4 [Diaphorina citri]
Fau_Trans_V01_Contig_28004	-2.37963	0.532739	3.6627e-05	proto-oncogene tyrosine-protein kinase receptor ret-like	556	gi|642936224|ref|XP 008198355.1|PREDICTED: LOW QUALITY PROTEIN: proto-oncogene tyrosine-protein kinase receptor Ret [Tribolium castaneum]
Fau_Trans_V01_Contig_9418	-1.58305	7.3678	6.51982e-06	protein ubash3a homolog	1403	gi|662187753|ref|XP 008487520.1|PREDICTED: protein UBASH3A homolog [Diaphorina citri]
Fau_Trans_V01_Contig_3937	-1.5896	4.38238	4.51968e-05	protein them6	2508	gi|340710367|ref|XP 003393763.1|PREDICTED: UPF0670 protein CG4666-like isoform 1 [Bombus terrestris]
Fau_Trans_V01_Contig_9822	-2.10014	2.88506	2.19892e-09	protein takeout-like	1360	gi|242022225|ref|XP 002431541.1|protein takeout precursor putative [Pediculus humanus corporis]
Fau_Trans_V01_Contig_14931	-4.06912	-1.44497	3.51956e-06	protein takeout	976	gi|242022225|ref|XP 002431541.1|protein takeout precursor putative [Pediculus humanus corporis]
Fau_Trans_V01_Contig_6988	1.27656	1.40033	9.14248e-05	protein nov homolog	1718	gi|270004929|gb|EFA01377.1|hypothetical protein TcasGA2 TC030877 [Tribolium castaneum]
Fau_Trans_V01_Contig_8126	1.69431	4.97007	5.55815e-07	protein ndnf-like	1557	gi|662191385|ref|XP 008468503.1|PREDICTED: protein NDNF-like [Diaphorina citri]
Fau_Trans_V01_Contig_6862	1.52562	1.58551	2.15038e-05	protein isoforms d e-like	1738	gi|242017993|ref|XP 002429468.1|conserved hypothetical protein [Pediculus humanus corporis]
Fau_Trans_V01_Contig_25790	-2.73999	0.680269	1.50962e-06	protein hunchback	596	gi|380027206|ref|XP 003697320.1|PREDICTED: uncharacterized protein LOC100872024 [Apis florea]
Fau_Trans_V01_Contig_30462	-1.63822	5.78829	1.41862e-05	protein cip2a	521	gi|646714839|gb|KDR18672.1|Protein CIP2A [Zootermopsis nevadensis]
Fau_Trans_V01_Contig_8156	-1.33732	2.81094	2.06474e-05	protein bric-a-brac 2-like isoform x6	1554	gi|242004638|ref|XP 002423187.1|pipsqueak putative [Pediculus humanus corporis]
Fau_Trans_V01_Contig_3410	-1.28243	5.09444	1.17334e-06	protein bicaudal d	2788	gi|646698131|gb|KDR09465.1|Protein bicaudal D [Zootermopsis nevadensis]
Fau_Trans_V01_Contig_12049	-1.3637	5.90201	3.1531e-06	protein bccip homolog	1170	gi|646721222|gb|KDR22692.1|BCCIP-like protein [Zootermopsis nevadensis]
Fau_Trans_V01_Contig_11662	-2.71778	4.0519	1.45684e-12	protein amalgam isoform a	1200	gi|642913684|ref|XP 008201117.1|PREDICTED: protein amalgam [Tribolium castaneum]
Fau_Trans_V01_Contig_5179	-1.08457	5.7739	9.74397e-06	protein af-9	2078	gi|242013094|ref|XP 002427250.1|Neurofilament triplet M protein putative [Pediculus humanus corporis]
Fau_Trans_V01_Contig_21615	-1.47381	2.3713	3.99971e-05	protein abrupt	695	gi|242007684|ref|XP 002424658.1|protein abrupt putative [Pediculus humanus corporis]
Fau_Trans_V01_Contig_11793	-1.00308	7.48157	7.54992e-05	proteasome subunit alpha type-1	1192	gi|646720912|gb|KDR22485.1|Proteasome subunit alpha type-1 [Zootermopsis nevadensis]
Fau_Trans_V01_Contig_18265	-2.55758	4.57888	1.44856e-08	proteasome inhibitor	810	gi|357613626|gb|EHJ68622.1|proteasome inhibitor [Danaus plexippus]
Fau_Trans_V01_Contig_11855	-2.04711	8.4431	9.94495e-09	prostatic acid phosphatase-like	1187	gi|607358633|gb|EZA53021.1|Venom acid phosphatase Acph-1 [Cerapachys biroi]
Fau_Trans_V01_Contig_10031	-1.58525	0.731174	9.24573e-05	prostatic acid phosphatase	1340	gi|646701258|gb|KDR11063.1|Prostatic acid phosphatase [Zootermopsis nevadensis]
Fau_Trans_V01_Contig_24016	-1.91464	3.59311	6.79445e-06	prostatic acid partial	633	gi|678107747|gb|KFU85056.1|Prostatic acid phosphatase partial [Chaetura pelagica]
Fau_Trans_V01_Contig_5280	-1.44197	7.0048	6.65048e-05	probable nucleoporin nup54-like	2052	gi|646698984|gb|KDR09848.1|putative nucleoporin Nup54 [Zootermopsis nevadensis]
Fau_Trans_V01_Contig_8898	-1.66758	2.39105	3.895e-05	probable g-protein coupled receptor mth-like 1-like	1462	gi|193587195|ref|XP 001946931.1|PREDICTED: probable G-protein coupled receptor Mth-like 1 [Acyrthosiphon pisum]
Fau_Trans_V01_Contig_7240	-1.22232	8.52655	9.48513e-05	PREDICTED: uncharacterized protein LOC103580164	1678	gi|665784427|ref|XP 008560057.1|PREDICTED: uncharacterized protein LOC103580164 [Microplitis demolitor]
Fau_Trans_V01_Contig_7772	-2.2916	0.137978	2.8423e-05	PREDICTED: uncharacterized protein LOC103570461	1602	gi|665797228|ref|XP 008546430.1|PREDICTED: uncharacterized protein LOC103570461 [Microplitis demolitor]
Fau_Trans_V01_Contig_30031	-3.39331	1.02903	1.98525e-11	PREDICTED: uncharacterized protein LOC103308246	527	gi|641655296|ref|XP 008179538.1|PREDICTED: uncharacterized protein LOC103308246 [Acyrthosiphon pisum]
Fau_Trans_V01_Contig_14086	-2.88776	-0.464185	1.25188e-06	PREDICTED: uncharacterized protein LOC100876539	1024	gi|383854983|ref|XP 003702999.1|PREDICTED: uncharacterized protein LOC100876539 [Megachile rotundata]
Fau_Trans_V01_Contig_5835	-3.78249	0.571342	3.69353e-06	PREDICTED: uncharacterized protein LOC100115890	1929	gi|156541876|ref|XP 001600484.1|PREDICTED: uncharacterized protein LOC100115890 [Nasonia vitripennis]
Fau_Trans_V01_Contig_64728	-3.54342	-1.19425	3.64169e-06	polycystic kidney disease 2-like 1 partial	295	gi|28204952|gb|AAH46386.1|Pkd2l1 protein partial [Mus musculus]
Fau_Trans_V01_Contig_4106	-1.52908	4.32593	6.64485e-06	polycomb protein sfmbt	2432	gi|646723683|gb|KDR24213.1|Polycomb protein Sfmbt [Zootermopsis nevadensis]
Fau_Trans_V01_Contig_30633	-1.39757	1.40482	1.57116e-05	polycomb protein sfmbt	519	gi|646723683|gb|KDR24213.1|Polycomb protein Sfmbt [Zootermopsis nevadensis]
Fau_Trans_V01_Contig_10783	-2.49306	6.21209	7.00352e-08	polyadenylate-binding protein 2-like	1274	gi|607347697|gb|EZA46355.1|Polyadenylate-binding protein [Cerapachys biroi]
Fau_Trans_V01_Contig_2346	-2.07685	3.25694	3.50614e-06	phosphoenolpyruvate synthase	3845	gi|607368463|gb|EZA62576.1|Putative phosphoenolpyruvate synthase [Cerapachys biroi]
Fau_Trans_V01_Contig_24585	-1.58273	0.981081	1.58647e-05	phosphatidylinositol 3-kinase regulatory subunit alpha-like isoform x2	621	gi|572308289|ref|XP 006619974.1|PREDICTED: phosphatidylinositol 3-kinase regulatory subunit alpha-like isoform X2 [Apis dorsata]
Fau_Trans_V01_Contig_3692	1.96443	1.81446	4.87986e-06	oxysterol-binding protein 1a	2628	gi|242020885|ref|XP 002430881.1|oxysterol-binding protein 1A putative [Pediculus humanus corporis]
Fau_Trans_V01_Contig_2330	-1.9841	5.76253	2.14851e-06	ovalbumin-related protein y	3878	gi|482875820|gb|AGK40932.1|serpin-8 [Nilaparvata lugens]
Fau_Trans_V01_Contig_29278	-2.13023	0.113711	2.77742e-06	organic solute transporter alpha-like protein	538	gi|646690811|gb|KDR06960.1|Organic solute transporter alpha-like protein [Zootermopsis nevadensis]
Fau_Trans_V01_Contig_4003	-1.53534	2.97372	2.77125e-08	organic cation transporter protein isoform x2	2476	gi|642911536|ref|XP 008199463.1|PREDICTED: organic cation transporter protein isoform X2 [Tribolium castaneum]
Fau_Trans_V01_Contig_3643	1.75667	3.6199	5.36285e-07	organic cation transporter	2656	gi|345489096|ref|XP 001604048.2|PREDICTED: organic cation transporter protein-like [Nasonia vitripennis]
Fau_Trans_V01_Contig_13954	-2.10588	3.93123	3.56147e-10	organic cation transporter	1033	gi|195390737|ref|XP 002054024.1|GJ24209 [Drosophila virilis]
Fau_Trans_V01_Contig_22277	-2.30949	-0.477321	3.06676e-05	odorant-binding protein partial	677	gi|646701825|gb|KDR11354.1|hypothetical protein L798 14857 [Zootermopsis nevadensis]
Fau_Trans_V01_Contig_11956	-2.53483	2.0983	4.81934e-10	odorant receptor 41	1178	gi|195442696|ref|XP 002069082.1|GK24073 [Drosophila willistoni]
Fau_Trans_V01_Contig_10771	-3.19108	0.0101017	6.99301e-08	odorant receptor 13a-like	1275	gi|572264047|ref|XP 006610212.1|PREDICTED: putative odorant receptor 13a-like [Apis dorsata]
Fau_Trans_V01_Contig_43386	-1.62197	1.25153	1.73965e-05	odorant binding protein 3	401	gi|349844970|gb|AEQ19909.1|odorant binding protein 3 [Laodelphax striatella]
Fau_Trans_V01_Contig_22479	-2.30301	0.17633	6.74562e-07	nucleic-acid-binding protein from transposon x-element	671	gi|350425432|ref|XP 003494120.1|PREDICTED: hypothetical protein LOC100740723 [Bombus impatiens]
Fau_Trans_V01_Contig_18317	-2.60207	-0.24648	6.69498e-06	nucleic-acid-binding protein from transposon x-element	808	gi|340730074|ref|XP 003403313.1|PREDICTED: hypothetical protein LOC100649160 partial [Bombus terrestris]
Fau_Trans_V01_Contig_21695	-1.16772	5.94075	5.7814e-05	nuclease harbi1	693	gi|641650425|ref|XP 008189510.1|PREDICTED: uncharacterized protein LOC103311616 [Acyrthosiphon pisum]
Fau_Trans_V01_Contig_49778	1.77656	0.0239194	2.22341e-05	nuclear cap-binding protein	364	gi|565302142|gb|ETE58873.1|Nuclear cap-binding protein subunit 1 partial [Ophiophagus hannah]
Fau_Trans_V01_Contig_36333	-1.60016	3.9229	7.37652e-05	notchless protein homolog 1-like isoform x2	455	gi|321458341|gb|EFX69411.1|hypothetical protein DAPPUDRAFT 300951 [Daphnia pulex]
Fau_Trans_V01_Contig_24614	-5.71447	0.184455	3.32328e-16	nose resistant to fluoxetine protein 6-like isoform x1	620	gi|270008858|gb|EFA05306.1|hypothetical protein TcasGA2 TC015464 [Tribolium castaneum]
Fau_Trans_V01_Contig_17318	-1.59367	3.72636	2.77676e-09	nose resistant to fluoxetine protein 6-like	852	gi|665808675|ref|XP 008552670.1|PREDICTED: uncharacterized protein LOC103574887 [Microplitis demolitor]
Fau_Trans_V01_Contig_3098	-2.32221	1.27043	1.03851e-07	nitric oxide synthase	2996	gi|221136346|dbj|BAH14964.1|nitric oxide synthase [Gryllus bimaculatus]
Fau_Trans_V01_Contig_3211	-2.0594	2.20833	1.10721e-05	neurotactin	2915	gi|646716433|gb|KDR19688.1|Neurotactin [Zootermopsis nevadensis]
Fau_Trans_V01_Contig_10562	-2.03336	3.40327	1.63138e-09	neuropeptide y receptor-like	1293	gi|646721706|gb|KDR22962.1|Alpha-1A adrenergic receptor partial [Zootermopsis nevadensis]
Fau_Trans_V01_Contig_13436	2.12151	3.73762	3.42336e-10	neurofilament heavy polypeptide	1068	gi|646718620|gb|KDR21032.1|Neurofilament heavy polypeptide [Zootermopsis nevadensis]
Fau_Trans_V01_Contig_5048	1.95724	-0.0876575	2.37324e-05	nesprin-1-like isoform x11	2113	gi|607359600|gb|EZA53954.1|Nesprin-1 [Cerapachys biroi]
Fau_Trans_V01_Contig_32656	-3.34922	-0.415399	4.61398e-05	nadh dehydrogenase	493	gi|321453267|gb|EFX64519.1|hypothetical protein DAPPUDRAFT 66167 [Daphnia pulex]
Fau_Trans_V01_Contig_27357	-1.56754	4.11706	4.49446e-08	myotrophin	567	gi|478250583|gb|ENN71075.1|hypothetical protein YQE 12009 partial [Dendroctonus ponderosae]
Fau_Trans_V01_Contig_13336	-1.57427	3.8714	2.36721e-07	multidrug resistance protein homolog 49-like	1075	gi|498938352|ref|XP 004520885.1|PREDICTED: multidrug resistance protein homolog 49-like partial [Ceratitis capitata]
Fau_Trans_V01_Contig_21369	-2.27491	3.69528	3.2801e-05	mrna-capping enzyme	703	gi|675863998|ref|XP 009017559.1|hypothetical protein HELRODRAFT 79351 [Helobdella robusta]
Fau_Trans_V01_Contig_10346	-1.23353	6.57003	2.26575e-06	monoacylglycerol lipase abhd12	1313	gi|646694761|gb|KDR08111.1|Monoacylglycerol lipase ABHD12 [Zootermopsis nevadensis]
Fau_Trans_V01_Contig_8517	-1.61315	4.92166	1.70825e-06	mitochondrial-like	1507	gi|657406199|emb|CDO39395.1|allantoinase [Blattella germanica]
Fau_Trans_V01_Contig_70428	-1.72701	0.133571	8.01451e-05	microfibrillar-associated protein 1	271	gi|478253485|gb|ENN73812.1|hypothetical protein YQE 09590 partial [Dendroctonus ponderosae]
Fau_Trans_V01_Contig_6052	-1.93896	3.48973	3.11884e-07	microfibrillar-associated protein 1	1887	gi|307198395|gb|EFN79337.1|Microfibrillar-associated protein 1 [Harpegnathos saltator]
Fau_Trans_V01_Contig_6124	-2.44081	6.49443	1.10197e-05	meiosis arrest female protein 1 homolog isoform x1	1871	gi|321459975|gb|EFX71022.1|hypothetical protein DAPPUDRAFT 327607 [Daphnia pulex]
Fau_Trans_V01_Contig_10013	-3.40782	4.71196	1.25983e-08	meiosis arrest female protein 1	1343	gi|644993446|ref|XP 008213136.1|PREDICTED: meiosis arrest female protein 1 [Nasonia vitripennis]
Fau_Trans_V01_Contig_3611	-0.937617	5.6842	5.87313e-05	mediator of rna polymerase ii transcription subunit 16	2671	gi|646715733|gb|KDR19237.1|Mediator of RNA polymerase II transcription subunit 16 [Zootermopsis nevadensis]
Fau_Trans_V01_Contig_13935	-2.55865	2.33549	5.21153e-06	major allergen bla g	1035	gi|4240397|gb|AAD13532.1|major allergen Bla g 1.0101 [Blattella germanica]
Fau_Trans_V01_Contig_17411	1.50841	1.50895	8.44915e-06	macrophage erythroblast attacher	847	gi|646712024|gb|KDR16975.1|Macrophage erythroblast attacher [Zootermopsis nevadensis]
Fau_Trans_V01_Contig_4773	-1.13702	8.54584	2.70154e-05	lysosomal alpha-mannosidase	2196	gi|646701567|gb|KDR11229.1|Lysosomal alpha-mannosidase [Zootermopsis nevadensis]
Fau_Trans_V01_Contig_3409	-1.74604	6.75898	8.01434e-05	low quality protein: supervillin-like	2788	gi|571553687|ref|XP 006564560.1|PREDICTED: LOW QUALITY PROTEIN: supervillin-like [Apis mellifera]
Fau_Trans_V01_Contig_26877	-2.2587	-0.0700901	8.54482e-06	low quality protein: frizzled-like	576	gi|646694551|gb|KDR08023.1|Frizzled-7 partial [Zootermopsis nevadensis]
Fau_Trans_V01_Contig_20777	-2.15763	2.74636	2.30432e-14	LmrCD-specific DARPin partial	720	gi|384569032|gb|AFI09261.1|LmrCD-specific DARPin partial [synthetic construct]
Fau_Trans_V01_Contig_6643	-1.20042	7.54544	2.94029e-05	leukocyte elastase inhibitor	1773	gi|646710550|gb|KDR16030.1|Antithrombin-III [Zootermopsis nevadensis]
Fau_Trans_V01_Contig_8859	-1.93911	5.41189	7.1879e-08	leucine-rich repeats and immunoglobulin-like domains protein 2	1467	gi|195380099|ref|XP 002048808.1|GJ21117 [Drosophila virilis] >gi|194143605|gb|EDW60001.1| GJ21117 [Drosophila virilis]
Fau_Trans_V01_Contig_12264	-1.994	4.01074	2.32453e-09	lambda-crystallin homolog	1154	gi|668445666|gb|KFB35908.1|AGAP007378-PB-like protein [Anopheles sinensis]
Fau_Trans_V01_Contig_12384	1.23137	4.89189	2.51372e-06	krr1 small subunit processome component homolog	1144	gi|646711686|gb|KDR16777.1|KRR1 small subunit processome component-like protein [Zootermopsis nevadensis]
Fau_Trans_V01_Contig_311	-1.19082	6.50002	2.56196e-05	krab-a domain-containing protein 2	2016	gi|472357774|ref|XP 004398513.1|PREDICTED: LOW QUALITY PROTEIN: KRAB-A domain-containing protein 2 [Odobenus rosmarus divergens]
Fau_Trans_V01_Contig_3484	-1.31535	6.31398	2.20886e-06	kn motif and ankyrin repeat domain-containing protein 1	2742	gi|242021925|ref|XP 002431393.1|ankyrin repeat-containing protein putative [Pediculus humanus corporis]
Fau_Trans_V01_Contig_9915	-1.29937	7.44865	3.27323e-07	kinesin-like protein kif20a	1352	gi|645011484|ref|XP 008214272.1|PREDICTED: kinesin-like protein KIF20A isoform X1 [Nasonia vitripennis]
Fau_Trans_V01_Contig_11486	-2.40278	4.79421	2.08687e-06	inositol oxygenase-like	1215	gi|118784020|ref|XP 313400.3|AGAP003636-PA [Anopheles gambiae str. PEST]
Fau_Trans_V01_Contig_15161	-2.38901	-0.200991	2.40452e-05	hypothetical protein TcasGA2 TC008390	963	gi|270006221|gb|EFA02669.1|hypothetical protein TcasGA2 TC008390 [Tribolium castaneum]
Fau_Trans_V01_Contig_41982	-2.76267	5.01883	1.16185e-10	hypothetical protein RO3G 07379	410	gi|384491478|gb|EIE82674.1|hypothetical protein RO3G 07379 [Rhizopus delemar RA 99-880]
Fau_Trans_V01_Contig_31980	-2.63449	0.0366059	3.16019e-07	hypothetical protein Phum PHUM424320	502	gi|242017474|ref|XP 002429213.1|hypothetical protein Phum PHUM424320 [Pediculus humanus corporis]
Fau_Trans_V01_Contig_178	-1.34741	1.39366	3.82517e-05	hypothetical protein LOTGIDRAFT 116101	1302	gi|676453066|ref|XP 009053235.1|hypothetical protein LOTGIDRAFT 116101 [Lottia gigantea]
Fau_Trans_V01_Contig_13782	-3.33229	-1.36632	1.81709e-05	hypothetical protein L798 13943	1045	gi|646702405|gb|KDR11617.1|hypothetical protein L798 13943 [Zootermopsis nevadensis]
Fau_Trans_V01_Contig_7072	-1.05259	8.54895	7.69622e-05	hypothetical protein L798 12755	1705	gi|646721155|gb|KDR22625.1|hypothetical protein L798 12755 [Zootermopsis nevadensis]
Fau_Trans_V01_Contig_28750	-1.46035	6.7946	1.5354e-05	hypothetical protein L798 12753 isoform b	546	gi|646721153|gb|KDR22623.1|hypothetical protein L798 12753 [Zootermopsis nevadensis]
Fau_Trans_V01_Contig_28192	-1.06136	5.26169	6.09695e-05	hypothetical protein L798 11651	554	gi|646707967|gb|KDR14480.1|hypothetical protein L798 11651 [Zootermopsis nevadensis]
Fau_Trans_V01_Contig_1983	1.88545	1.73963	3.40277e-09	hypothetical protein L798 07455 isoform b	4842	gi|646714522|gb|KDR18452.1|hypothetical protein L798 07455 [Zootermopsis nevadensis]
Fau_Trans_V01_Contig_13807	-1.81437	4.41675	4.10517e-06	hypothetical protein L798 00112	1042	gi|646724072|gb|KDR24462.1|hypothetical protein L798 00112 [Zootermopsis nevadensis]
Fau_Trans_V01_Contig_23560	2.10429	1.50049	2.87057e-05	hypothetical protein isoform a	643	gi|242006565|ref|XP 002424120.1|conserved hypothetical protein [Pediculus humanus corporis]
Fau_Trans_V01_Contig_17156	-1.80603	1.80208	1.47209e-05	hypothetical protein HELRODRAFT 160140	860	gi|675859670|ref|XP 009015395.1|hypothetical protein HELRODRAFT 160140 [Helobdella robusta]
Fau_Trans_V01_Contig_37595	-3.32694	0.503623	2.44597e-08	hypothetical protein AND 008258 isoform b	444	gi|568250451|gb|ETN60128.1|hypothetical protein AND 008258 [Anopheles darlingi]
Fau_Trans_V01_Contig_43121	-3.25758	0.43737	2.22737e-05	hypothetical protein	403	gi|568256579|gb|ETN65067.1|hypothetical protein AND 003173 [Anopheles darlingi]
Fau_Trans_V01_Contig_40242	-1.49172	2.03823	3.35752e-06	histone-lysine n-methyltransferase setmar	423	gi|307193120|gb|EFN76037.1|Histone-lysine N-methyltransferase SETMAR [Harpegnathos saltator]
Fau_Trans_V01_Contig_40766	-1.35238	3.1092	2.78218e-05	histone-lysine n-methyltransferase setmar	419	gi|307190749|gb|EFN74649.1|Histone-lysine N-methyltransferase SETMAR [Camponotus floridanus]
Fau_Trans_V01_Contig_33131	-1.88005	3.89315	2.31381e-05	histone partial	488	gi|655846870|ref|XP 008262729.1|PREDICTED: histone H4-like [Oryctolagus cuniculus]
Fau_Trans_V01_Contig_29538	-1.29185	6.06113	1.56745e-06	histone partial	534	gi|351709298|gb|EHB12217.1|Histone H4 [Heterocephalus glaber]
Fau_Trans_V01_Contig_19866	-1.69077	5.03461	8.21029e-08	histone h3	750	gi|554536888|ref|XP 005863141.1|PREDICTED: histone H3.1-like [Myotis brandtii]
Fau_Trans_V01_Contig_23539	-3.31135	4.83381	4.71668e-09	histone h2b	644	gi|646708379|gb|KDR14716.1|Histone H2B [Zootermopsis nevadensis]
Fau_Trans_V01_Contig_30712	-3.19843	4.59464	2.49816e-12	histone h2b	518	gi|646691627|gb|KDR07171.1|Histone H2B [Zootermopsis nevadensis]
Fau_Trans_V01_Contig_30981	-2.2091	5.05515	2.32657e-08	histone h2b	514	gi|270001383|gb|EEZ97830.1|hypothetical protein TcasGA2 TC000198 [Tribolium castaneum]
Fau_Trans_V01_Contig_56196	-1.97522	7.01986	2.59094e-05	histone h2a	332	gi|607361202|gb|EZA55495.1|Histone H2A [Cerapachys biroi]
Fau_Trans_V01_Contig_46377	-2.78959	-0.210423	4.21749e-05	histone h2a	383	gi|512937932|ref|XP 004933884.1|PREDICTED: histone H2A-like partial [Bombyx mori]
Fau_Trans_V01_Contig_78397	-1.41614	5.03135	2.78549e-05	histone h2a	236	gi|391344251|ref|XP 003746415.1|PREDICTED: histone H2A-like partial [Metaseiulus occidentalis]
Fau_Trans_V01_Contig_37594	-2.6558	3.61816	1.18796e-06	histone h2a	444	gi|110764935|ref|XP 001119899.1|PREDICTED: histone H2A-like [Apis mellifera]
Fau_Trans_V01_Contig_19947	-1.84022	6.82424	5.27255e-05	histone h1- partial	748	gi|674229256|gb|KFK23041.1|hypothetical protein AALP AAs67754U000100 partial [Arabis alpina]
Fau_Trans_V01_Contig_11873	1.16098	6.91206	2.11664e-05	histone h1- partial	1185	gi|665820404|ref|XP 008559100.1|PREDICTED: histone H1-like [Microplitis demolitor]
Fau_Trans_V01_Contig_4952	-2.4394	11.4792	2.12533e-09	hemocyanin subunit type 1 precursor	2147	gi|145207345|emb|CAM84196.1|hexamerin 1 [Perla marginata]
Fau_Trans_V01_Contig_4799	-4.02462	3.61137	1.0055e-10	hemocyanin subunit type 1 precursor	2190	gi|145207345|emb|CAM84196.1|hexamerin 1 [Perla marginata]
Fau_Trans_V01_Contig_32847	-4.09008	0.00615751	9.11294e-12	helix-loop-helix protein 1	492	gi|646696941|gb|KDR08905.1|Helix-loop-helix protein 1 [Zootermopsis nevadensis]
Fau_Trans_V01_Contig_20609	-2.27547	-0.0155335	6.24867e-05	gustatory receptor 28b	725	gi|646723918|gb|KDR24352.1|hypothetical protein L798 04300 partial [Zootermopsis nevadensis]
Fau_Trans_V01_Contig_4816	-1.1629	2.56168	1.89182e-05	gtp-binding protein rit1	2184	gi|646701543|gb|KDR11212.1|GTP-binding protein Rit1 [Zootermopsis nevadensis]
Fau_Trans_V01_Contig_14906	1.50241	2.33062	2.94501e-05	group 3 secretory phospholipase a2-like	978	gi|225543488|ref|NP 001139390.1|phospholipase A2B precursor [Tribolium castaneum]
Fau_Trans_V01_Contig_5469	1.8184	3.43364	2.40095e-08	glutamate synthase	2008	gi|641654220|ref|XP 008179123.1|PREDICTED: uncharacterized protein LOC100160904 isoform X2 [Acyrthosiphon pisum]
Fau_Trans_V01_Contig_22433	-3.98499	-1.47975	2.97337e-05	glutamate receptor	673	gi|646718609|gb|KDR21021.1|hypothetical protein L798 04533 [Zootermopsis nevadensis]
Fau_Trans_V01_Contig_1307	-1.50698	2.35598	3.48949e-05	glucose dehydrogenase	2860	gi|340727377|ref|XP 003402021.1|PREDICTED: glucose dehydrogenase [acceptor]-like [Bombus terrestris]
Fau_Trans_V01_Contig_4691	-2.10883	0.977178	4.28239e-05	glucose dehydrogenase	2222	gi|307180902|gb|EFN68710.1|Glucose dehydrogenase [acceptor] [Camponotus floridanus]
Fau_Trans_V01_Contig_10899	-1.76948	7.89194	8.56504e-07	globin 1	1263	gi|646719416|gb|KDR21528.1|Globin [Zootermopsis nevadensis]
Fau_Trans_V01_Contig_23936	-2.2676	-1.08831	6.96868e-05	globin	635	gi|646719416|gb|KDR21528.1|Globin [Zootermopsis nevadensis]
Fau_Trans_V01_Contig_20016	-1.55888	1.93011	2.95192e-05	gastrula zinc finger	746	gi|688550335|ref|XP 009298963.1|PREDICTED: gastrula zinc finger protein XlCGF7.1-like [Danio rerio]
Fau_Trans_V01_Contig_28451	-1.68912	1.44488	5.55044e-08	gastrula zinc finger	550	gi|241856917|ref|XP 002416074.1|zinc finger protein putative [Ixodes scapularis]
Fau_Trans_V01_Contig_4645	-2.42153	4.29564	1.74083e-07	gamma-glutamyltranspeptidase 1	2236	gi|642932825|ref|XP 008197001.1|PREDICTED: gamma-glutamyltranspeptidase 1-like isoform X2 [Tribolium castaneum]
Fau_Trans_V01_Contig_9932	-2.53828	3.22098	3.01727e-06	gamma-1-syntrophin-like isoform x1	1349	gi|646722253|gb|KDR23305.1|hypothetical protein L798 14067 partial [Zootermopsis nevadensis]
Fau_Trans_V01_Contig_396	-1.69051	3.0214	3.58658e-07	gag-pol polyprotein	3245	gi|270010757|gb|EFA07205.1|hypothetical protein TcasGA2 TC010212 [Tribolium castaneum]
Fau_Trans_V01_Contig_32371	-2.09863	-0.149459	5.28464e-05	g-protein coupled receptor mth2-like	497	gi|646706078|gb|KDR13486.1|G-protein coupled receptor Mth2 partial [Zootermopsis nevadensis]
Fau_Trans_V01_Contig_8355	-2.25688	3.99676	4.16905e-06	fork head domain transcription factor partial	1525	gi|646707765|gb|KDR14383.1|Fork head domain transcription factor slp2 [Zootermopsis nevadensis]
Fau_Trans_V01_Contig_9339	2.38532	-0.921038	1.09249e-05	follistatin-a isoform x1	1412	gi|665797573|ref|XP 008546621.1|PREDICTED: follistatin-A isoform X1 [Microplitis demolitor]
Fau_Trans_V01_Contig_7564	-2.0113	0.132771	1.57462e-05	fatty acyl- reductase cg5065	1632	gi|646710618|gb|KDR16085.1|Putative fatty acyl-CoA reductase [Zootermopsis nevadensis]
Fau_Trans_V01_Contig_47328	-1.92057	0.0492945	1.57885e-06	fat-like cadherin-related tumor suppressor-like partial	377	gi|675370586|gb|KFM63488.1|Fat-like cadherin-related tumor suppressor-like protein partial [Stegodyphus mimosarum]
Fau_Trans_V01_Contig_18388	-2.72272	1.89809	1.04742e-05	fad-dependent oxidoreductase domain-containing protein 1	805	gi|646722822|gb|KDR23675.1|FAD-dependent oxidoreductase domain-containing protein 1 [Zootermopsis nevadensis]
Fau_Trans_V01_Contig_32587	-2.53821	0.965351	2.21499e-05	fad-dependent oxidoreductase domain-containing protein 1	494	gi|556962027|ref|XP 005991227.1|PREDICTED: FAD-dependent oxidoreductase domain-containing protein 1 [Latimeria chalumnae]
Fau_Trans_V01_Contig_5073	-3.65447	1.70881	9.16618e-12	facilitated trehalose transporter tret1-like	2104	gi|646715342|gb|KDR18984.1|Sugar transporter ERD6-like 6 [Zootermopsis nevadensis]
Fau_Trans_V01_Contig_7186	-1.80807	4.51579	9.18249e-05	facilitated trehalose transporter tret1-2 homolog	1687	gi|242013039|ref|XP 002427227.1|conserved hypothetical protein [Pediculus humanus corporis]
Fau_Trans_V01_Contig_12456	-1.63181	4.10372	4.53536e-05	ethanolamine kinase 1	1139	gi|646691503|gb|KDR07130.1|Ethanolamine kinase [Zootermopsis nevadensis]
Fau_Trans_V01_Contig_12171	-1.27291	3.52316	4.17597e-05	estradiol 17-beta-dehydrogenase 12	1160	gi|646709985|gb|KDR15624.1|Estradiol 17-beta-dehydrogenase 12 [Zootermopsis nevadensis]
Fau_Trans_V01_Contig_6524	-1.85512	2.34665	8.51862e-06	esterase fe4-like	1795	gi|357616210|gb|EHJ70068.1|alpha-esterase [Danaus plexippus]
Fau_Trans_V01_Contig_12210	1.63618	3.64665	6.83409e-06	epidermal growth factor-like protein 7	1158	gi|350414940|ref|XP 003490479.1|PREDICTED: hypothetical protein LOC100750079 [Bombus impatiens]
Fau_Trans_V01_Contig_2866	2.05155	-0.207293	1.90074e-05	endoplasmic reticulum metallopeptidase 1-like	3195	gi|646711583|gb|KDR16698.1|Endoplasmic reticulum metallopeptidase 1 [Zootermopsis nevadensis]
Fau_Trans_V01_Contig_15706	-1.77722	2.86763	4.15636e-05	endonuclease and reverse transcriptase-like protein	932	gi|478262664|gb|ENN81216.1|hypothetical protein YQE 02376 partial [Dendroctonus ponderosae]
Fau_Trans_V01_Contig_6652	-2.80227	6.67126	8.53824e-12	embryonic polarity protein dorsal-like	1772	gi|328716292|ref|XP 001947429.2|PREDICTED: embryonic polarity protein dorsal-like [Acyrthosiphon pisum]
Fau_Trans_V01_Contig_13747	-1.47264	6.63296	4.25185e-08	e3 ubiquitin-protein ligase rnf130	1047	gi|514722698|ref|XP 004955057.1|PREDICTED: E3 ubiquitin-protein ligase Os03g0188200-like [Setaria italica]
Fau_Trans_V01_Contig_25851	-2.27655	4.51822	9.84548e-07	e3 ubiquitin-protein ligase rnf115	595	gi|662205727|ref|XP 008476290.1|PREDICTED: E3 ubiquitin-protein ligase RNF115-like [Diaphorina citri]
Fau_Trans_V01_Contig_59535	-1.49114	4.72168	5.21248e-08	e3 ubiquitin-protein ligase rbx1	318	gi|664738030|ref|XP 008526292.1|PREDICTED: E3 ubiquitin-protein ligase RBX1 [Equus przewalskii]
Fau_Trans_V01_Contig_9022	-1.55666	4.75826	7.23529e-06	e3 sumo-protein ligase 2	1447	gi|242019950|ref|XP 002430421.1|ran-binding protein putative [Pediculus humanus corporis]
Fau_Trans_V01_Contig_33168	-5.26974	-1.90842	5.91014e-05	dynein heavy chain axonemal	488	gi|645016315|ref|XP 001604931.2|PREDICTED: dynein heavy chain 7 axonemal [Nasonia vitripennis]
Fau_Trans_V01_Contig_13433	-2.35023	0.483184	4.93641e-09	dynein heavy chain axonemal	1069	gi|242021167|ref|XP 002431017.1|ciliary dynein heavy chain putative [Pediculus humanus corporis]
Fau_Trans_V01_Contig_5722	-1.27972	2.5228	1.80526e-05	dual specificity tyrosine-phosphorylation-regulated kinase 2	1951	gi|270014952|gb|EFA11400.1|hypothetical protein TcasGA2 TC013573 [Tribolium castaneum]
Fau_Trans_V01_Contig_33036	-1.9666	0.834473	7.19166e-05	dual specificity protein phosphatase cdc14a	489	gi|646713975|gb|KDR18112.1|Dual specificity protein phosphatase CDC14A [Zootermopsis nevadensis]
Fau_Trans_V01_Contig_17949	-2.4591	3.93562	5.54719e-07	down syndrome cell adhesion molecule	824	gi|322800316|gb|EFZ21320.1|hypothetical protein SINV 00947 [Solenopsis invicta]
Fau_Trans_V01_Contig_10156	1.38553	3.82277	4.78686e-06	domain-containing protein 4	1330	gi|646717980|gb|KDR20635.1|JmjC domain-containing protein 4 [Zootermopsis nevadensis]
Fau_Trans_V01_Contig_11180	1.21895	2.88122	6.70397e-05	dnaj homolog subfamily c member 28-like	1239	gi|646704080|gb|KDR12435.1|DnaJ-like protein subfamily C member 28 [Zootermopsis nevadensis]
Fau_Trans_V01_Contig_56460	-1.46165	4.71703	3.79921e-06	dna-directed rna polymerases and iii subunit rpabc4-like	331	gi|669312090|gb|KFD55555.1|hypothetical protein M513 03607 [Trichuris suis]
Fau_Trans_V01_Contig_9028	-1.02313	2.90707	6.9631e-05	dihydrouridine synthase domain containing protein	1447	gi|328788902|ref|XP 003251204.1|PREDICTED: uncharacterized protein LOC100578801 [Apis mellifera]
Fau_Trans_V01_Contig_11807	-1.97184	3.07107	7.73775e-05	dehydrogenase reductase sdr family member 11	1191	gi|646707588|gb|KDR14277.1|Dehydrogenase/reductase SDR family member 11 [Zootermopsis nevadensis]
Fau_Trans_V01_Contig_11905	-1.96387	4.106	1.71378e-07	death-associated protein kinase 1	1182	gi|677552085|gb|KFR12202.1|Death-associated protein kinase 1 partial [Opisthocomus hoazin]
Fau_Trans_V01_Contig_5426	-1.60652	4.31261	1.76043e-08	cytosolic carboxypeptidase 2-like isoform x1	2018	gi|646721263|gb|KDR22713.1|Cytosolic carboxypeptidase 2 [Zootermopsis nevadensis]
Fau_Trans_V01_Contig_7389	-3.27745	2.36315	3.35018e-12	cytochrome p450 4c1	1655	gi|231885|sp|P29981.1|Cytochrome P450 4C1 [Blaberus discoidalis]
Fau_Trans_V01_Contig_6603	3.64112	3.82686	7.41595e-08	cytochrome p450	1783	gi|646689473|gb|KDR06612.1|putative cytochrome P450 305a1 [Zootermopsis nevadensis]
Fau_Trans_V01_Contig_51205	1.39878	1.73151	3.15299e-05	cytochrome oxidase subunit partial	356	gi|380258301|gb|AFD36048.1|cytochrome oxidase subunit 1 partial (mitochondrion) [Cinygmula subaequalis]
Fau_Trans_V01_Contig_71196	1.37595	4.15262	2.96487e-05	cytochrome oxidase subunit partial	267	gi|15076379|dbj|BAB62337.1|cytochrome oxidase subunit I [Epilachna admirabilis]
Fau_Trans_V01_Contig_83783	-1.83171	5.35049	4.57881e-05	cytochrome c oxidase subunit partial	212	gi|5690256|gb|AAD47002.1|AF140543 1cytochrome oxidase II [Anechura bipunctata]
Fau_Trans_V01_Contig_19816	-1.97509	9.19852	8.36695e-05	cytochrome c oxidase subunit iii	752	gi|553829990|gb|AGY61338.1|cytochrome c oxidase subunit III (mitochondrion) [Halocaridina rubra]
Fau_Trans_V01_Contig_5608	-1.58198	5.40393	1.58089e-05	cytochrome b5-related protein	1976	gi|646718607|gb|KDR21019.1|Cytochrome b5-related protein [Zootermopsis nevadensis]
Fau_Trans_V01_Contig_82453	1.3402	2.94287	1.30734e-05	cytochrome b	218	gi|355344108|gb|AER59683.1|cytochrome b partial [Salmanites taltantris]
Fau_Trans_V01_Contig_36593	-1.36993	5.05554	6.79361e-07	cullin-2	453	gi|675605422|ref|XP 008944664.1|PREDICTED: cullin-2-like [Merops nubicus]
Fau_Trans_V01_Contig_6943	-1.34537	6.11483	2.5655e-05	cullin-2	1725	gi|646701251|gb|KDR11056.1|Cullin-2 [Zootermopsis nevadensis]
Fau_Trans_V01_Contig_7098	-2.1738	4.97854	1.23095e-07	cub and sushi domain-containing protein 3	1701	gi|642925065|ref|XP 008194155.1|PREDICTED: uncharacterized protein LOC103313212 [Tribolium castaneum]
Fau_Trans_V01_Contig_15000	-1.89933	7.5963	5.86072e-10	creb-binding protein	973	gi|646716693|gb|KDR19833.1|CREB-binding protein [Zootermopsis nevadensis]
Fau_Trans_V01_Contig_15342	1.68152	1.14548	8.22898e-05	clock-controlled protein 8	953	gi|662204166|ref|XP 008475450.1|PREDICTED: uncharacterized protein LOC103512466 [Diaphorina citri]
Fau_Trans_V01_Contig_13864	1.4618	2.19251	1.29789e-05	class a basic helix-loop-helix protein 15	1039	gi|242024378|ref|XP 002432605.1|basic helix-loop-helix protein mist1 putative [Pediculus humanus corporis]
Fau_Trans_V01_Contig_2416	1.77459	1.05042	5.41614e-05	chorion peroxidase	3740	gi|512888270|ref|XP 004922059.1|PREDICTED: uncharacterized protein LOC101744777 [Bombyx mori]
Fau_Trans_V01_Contig_5140	-1.12515	8.2121	4.34416e-05	chitooligosaccharidolytic beta-n-acetylglucosaminidase	2089	gi|149588608|ref|NP 001092298.1|beta-N-acetylglucosaminidase NAG2 precursor [Tribolium castaneum]
Fau_Trans_V01_Contig_4643	-1.2624	6.503	2.92814e-05	cdp-diacylglycerol--glycerol-3-phosphate 3- mitochondrial-like	2236	gi|607368517|gb|EZA62629.1|CDP-diacylglycerol--glycerol-3-phosphate 3-phosphatidyltransferase mitochondrial [Cerapachys biroi]
Fau_Trans_V01_Contig_15786	1.63045	0.931796	4.70849e-05	cationic amino acid transporter	928	gi|646722102|gb|KDR23205.1|High affinity cationic amino acid transporter 1 [Zootermopsis nevadensis]
Fau_Trans_V01_Contig_9254	-1.69645	3.98498	2.10822e-05	caspase nc-like	1421	gi|350426710|ref|XP 003494520.1|PREDICTED: caspase Nc-like [Bombus impatiens]
Fau_Trans_V01_Contig_11915	1.96566	0.240927	7.194e-06	camp-specific 3 -cyclic phosphodiesterase-like	1181	gi|383854444|ref|XP 003702731.1|PREDICTED: cAMP-specific 3'5'-cyclic phosphodiesterase-like [Megachile rotundata]
Fau_Trans_V01_Contig_4981	-2.48261	6.13267	1.13033e-08	calcium calmodulin-dependent protein kinase kinase 1 isoform x1	2140	gi|328704765|ref|XP 001943247.2|PREDICTED: calcium/calmodulin-dependent protein kinase kinase 1 isoform X1 [Acyrthosiphon pisum]
Fau_Trans_V01_Contig_6491	-2.18048	1.37703	2.50896e-09	cadherin-like protein	1802	gi|118723586|gb|ABL10442.1|cadherin [Ostrinia furnacalis]
Fau_Trans_V01_Contig_2296	1.14711	3.16624	4.46894e-05	cadherin- isoform g	3968	gi|646708577|gb|KDR14826.1|Neural-cadherin [Zootermopsis nevadensis]
Fau_Trans_V01_Contig_19742	1.44439	1.31763	4.94341e-05	btb poz domain-containing protein kctd15-like	755	gi|242022390|ref|XP 002431623.1|BTB/POZ domain-containing protein KCTD1 putative [Pediculus humanus corporis]
Fau_Trans_V01_Contig_9255	-2.28145	4.12964	2.75299e-06	baculoviral iap repeat-containing protein 7-b	1421	gi|662192917|ref|XP 008469338.1|PREDICTED: putative inhibitor of apoptosis isoform X1 [Diaphorina citri]
Fau_Trans_V01_Contig_2619	-1.70834	4.53934	6.71948e-05	atp-binding cassette transporter	3444	gi|307169694|gb|EFN62270.1|Multidrug resistance protein-like protein 65 [Camponotus floridanus]
Fau_Trans_V01_Contig_36598	-2.04289	5.81727	1.0085e-06	astakine variant 1	453	gi|383866293|ref|XP 003708605.1|PREDICTED: astakine-like [Megachile rotundata]
Fau_Trans_V01_Contig_14038	-1.80208	1.9536	7.1636e-09	arylalkylamine n-acetyltransferase	1027	gi|34915939|dbj|BAC87874.1|arylalkylamine N-acetyltransferase [Periplaneta americana]
Fau_Trans_V01_Contig_7316	-1.26411	9.33942	2.99637e-07	arginine kinase	1666	gi|646718422|gb|KDR20892.1|hypothetical protein L798 04756 partial [Zootermopsis nevadensis]
Fau_Trans_V01_Contig_12067	-2.56553	0.551862	2.011e-08	aquaporin- partial	1168	gi|443697018|gb|ELT97593.1|hypothetical protein CAPTEDRAFT 125390 [Capitella teleta]
Fau_Trans_V01_Contig_4858	-1.65723	4.31756	5.23738e-05	apoptosis-stimulating of p53 protein 1	2172	gi|383862741|ref|XP 003706842.1|PREDICTED: uncharacterized protein LOC100877563 [Megachile rotundata]
Fau_Trans_V01_Contig_15693	-1.47245	4.85295	2.18165e-05	ankyrin repeat-containing protein	933	gi|502134864|ref|WP 012717676.1|ankyrin [Sulfolobus islandicus]
Fau_Trans_V01_Contig_10558	-1.32877	8.45325	4.04036e-06	ankyrin repeat protein	1294	gi|501450016|ref|WP 012473465.1|hypothetical protein [Candidatus Amoebophilus asiaticus]
Fau_Trans_V01_Contig_9324	-2.26016	4.45376	1.99734e-13	ankyrin repeat protein	1414	gi|390369592|ref|XP 003731664.1|PREDICTED: uncharacterized protein LOC100889142 [Strongylocentrotus purpuratus]
Fau_Trans_V01_Contig_21116	-2.6357	1.63205	1.65226e-05	ankyrin repeat protein	710	gi|123469015|ref|XP 001317722.1|ankyrin repeat protein [Trichomonas vaginalis G3]
Fau_Trans_V01_Contig_8635	2.19245	1.81418	1.73043e-05	ankyrin repeat domain-containing protein 17	1493	gi|332025398|gb|EGI65565.1|Ankyrin repeat domain-containing protein 17 [Acromyrmex echinatior]
Fau_Trans_V01_Contig_19883	-2.53712	3.46994	1.47771e-06	ankyrin repeat domain protein	749	gi|501450016|ref|WP 012473465.1|hypothetical protein [Candidatus Amoebophilus asiaticus]
Fau_Trans_V01_Contig_11479	-2.51806	1.62617	8.02477e-05	ankyrin domain protein	1216	gi|501450016|ref|WP 012473465.1|hypothetical protein [Candidatus Amoebophilus asiaticus]
Fau_Trans_V01_Contig_13751	-2.14448	7.41974	2.99237e-10	ankyrin	1047	gi|503397267|ref|WP 013631928.1|ankyrin [Pedobacter saltans]
Fau_Trans_V01_Contig_56638	-2.42189	4.05241	9.66875e-07	angiotensin-converting enzyme-like	330	gi|427188436|dbj|BAM69203.1|hypothetical protein [Lutzomyia ayacuchensis]
Fau_Trans_V01_Contig_4488	-1.51407	6.80292	4.67473e-08	angiotensin-converting enzyme-like	2292	gi|40365371|gb|AAR85358.1|angiotensin converting enzyme partial [Locusta migratoria]
Fau_Trans_V01_Contig_39530	-2.67731	4.59683	1.65072e-08	anaphase-promoting complex subunit 7	428	gi|646695969|gb|KDR08563.1|Anaphase-promoting complex subunit 7 [Zootermopsis nevadensis]
Fau_Trans_V01_Contig_2733	-2.23885	6.43559	1.22408e-08	aminopeptidase n	3325	gi|350405966|ref|XP 003487612.1|PREDICTED: aminopeptidase N-like [Bombus impatiens]
Fau_Trans_V01_Contig_11735	-2.52941	4.00108	7.73638e-14	aldo-keto reductase	1195	gi|646693493|gb|KDR07716.1|Aldo-keto reductase family 1 member B10 [Zootermopsis nevadensis]
Fau_Trans_V01_Contig_16230	-1.69441	2.96265	8.20704e-05	agap011344-pa-like protein	904	gi|383860231|ref|XP 003705594.1|PREDICTED: uncharacterized protein LOC100882301 [Megachile rotundata]
Fau_Trans_V01_Contig_8014	-1.52831	8.07846	2.85809e-06	agap007053-pa-like protein	1572	gi|157124433|ref|XP 001654057.1|hypothetical protein AaeL AAEL009862 [Aedes aegypti]
Fau_Trans_V01_Contig_7864	-2.20128	2.43053	2.46131e-11	agap001206-pa-like protein	1591	gi|572316958|ref|XP 006624090.1|PREDICTED: uncharacterized protein LOC102679927 [Apis dorsata]
Fau_Trans_V01_Contig_24505	-2.34125	1.20335	3.35311e-05	agap000592-pa-like protein	623	gi|118780868|ref|XP 310485.3|AGAP000593-PA [Anopheles gambiae str. PEST]
Fau_Trans_V01_Contig_7518	-1.14578	5.50789	3.42561e-05	adenylosuccinate lyase-like	1639	gi|383859985|ref|XP 003705472.1|PREDICTED: adenylosuccinate lyase-like [Megachile rotundata]
Fau_Trans_V01_Contig_10162	-4.49907	4.4253	1.68878e-22	acyl- delta desaturase	1330	gi|646696364|gb|KDR08705.1|Acyl-CoA Delta(11) desaturase [Zootermopsis nevadensis]
Fau_Trans_V01_Contig_14807	-2.19012	4.59343	2.54263e-14	actin-4	982	gi|241157545|ref|XP 002408110.1|actin putative [Ixodes scapularis]
Fau_Trans_V01_Contig_12529	-4.17911	3.94406	2.08472e-14	acid phosphatase-1	1133	gi|195053976|ref|XP 001993902.1|GH22183 [Drosophila grimshawi]
Fau_Trans_V01_Contig_12613	-1.02697	11.4792	3.20356e-05	acid phosphatase-1	1127	gi|157103481|ref|XP 001648000.1|acid phosphatase-1 [Aedes aegypti]
Fau_Trans_V01_Contig_15075	-2.65615	6.16947	1.1024e-10	A chain crystal structure of engineered northeast structural genomics consortium target	968	gi|414145861|pdb|4HQD|AChain A Crystal Structure Of Engineered Protein. Northeast Structural Genomics Consortium Target Or265
Fau_Trans_V01_Contig_35671	-2.73094	3.3904	4.13762e-06	A chain crystal structure of engineered northeast structural genomics consortium target	461	gi|28373837|pdb|1N0R|AChain A 4ank: A Designed Ankyrin Repeat Protein With Four Identical Consensus Repeats [unknown]
Fau_Trans_V01_Contig_13421	-1.72514	9.49877	2.91292e-10	A chain crystal structure of engineered northeast structural genomics consortium target	1070	gi|198462195|ref|XP 001352366.2|GA14074 partial [Drosophila pseudoobscura pseudoobscura]
Fau_Trans_V01_Contig_11235	-2.1352	5.68664	5.66584e-12	A designed ankyrin repeat protein	1234	gi|532137875|pdb|4JB8|PChain P Caspase-7 In Complex With Darpin C7 16 [unknown]
Fau_Trans_V01_Contig_50935	1.35486	3.06953	3.09843e-05	60s ribosomal protein l30	358	gi|646711786|gb|KDR16830.1|60S ribosomal protein L30 [Zootermopsis nevadensis]
Fau_Trans_V01_Contig_14672	-1.7943	8.32439	2.00443e-09	60s ribosomal protein l19	990	gi|490303943|ref|WP 004199261.1|exodeoxyribonuclease V subunit gamma [Burkholderia mallei]
Fau_Trans_V01_Contig_4060	-1.8231	3.70411	3.3094e-09	24-dehydrocholesterol reductase	2452	gi|189233852|ref|XP 001810773.1|PREDICTED: delta(24)-sterol reductase-like [Tribolium castaneum]
Fau_Trans_V01_Contig_24106	-3.32759	-0.829043	1.58721e-05	2-oxoglutarate and iron-dependent oxygenase domain-containing protein 3-like	632	gi|646707935|gb|KDR14448.1|PKHD domain-containing transmembrane protein [Zootermopsis nevadensis]
Fau_Trans_V01_Contig_9951	1.2448	2.77664	2.31404e-05	unknown	unknown	unknown
Fau_Trans_V01_Contig_9868	-2.16478	5.45321	9.85696e-10	unknown	unknown	unknown
Fau_Trans_V01_Contig_9710	-1.27975	3.19121	2.29715e-06	unknown	unknown	unknown
Fau_Trans_V01_Contig_9634	-1.3769	6.6913	1.25926e-06	unknown	unknown	unknown
Fau_Trans_V01_Contig_9372	1.41491	0.518678	1.52495e-05	unknown	unknown	unknown
Fau_Trans_V01_Contig_9308	-2.2438	-0.231318	4.26256e-06	unknown	unknown	unknown
Fau_Trans_V01_Contig_9163	2.22777	2.27049	1.61825e-11	unknown	unknown	unknown
Fau_Trans_V01_Contig_88937	-4.44266	-0.381597	4.01379e-05	unknown	unknown	unknown
Fau_Trans_V01_Contig_88867	-2.75672	2.89921	2.76458e-11	unknown	unknown	unknown
Fau_Trans_V01_Contig_88745	-1.47094	4.07437	9.74764e-06	unknown	unknown	unknown
Fau_Trans_V01_Contig_88320	1.77032	1.79354	6.06928e-06	unknown	unknown	unknown
Fau_Trans_V01_Contig_88123	-2.3625	0.963865	6.11356e-05	unknown	unknown	unknown
Fau_Trans_V01_Contig_88120	-1.98506	0.669045	4.5307e-06	unknown	unknown	unknown
Fau_Trans_V01_Contig_88005	-1.48648	5.98029	1.5746e-05	unknown	unknown	unknown
Fau_Trans_V01_Contig_87998	-2.79446	1.09845	2.20955e-09	unknown	unknown	unknown
Fau_Trans_V01_Contig_87907	-2.05616	1.22567	1.7276e-05	unknown	unknown	unknown
Fau_Trans_V01_Contig_87822	1.70593	0.860272	5.0114e-06	unknown	unknown	unknown
Fau_Trans_V01_Contig_87793	-1.72521	5.64413	1.06101e-07	unknown	unknown	unknown
Fau_Trans_V01_Contig_87768	1.9244	4.36935	4.16759e-08	unknown	unknown	unknown
Fau_Trans_V01_Contig_8774	-1.19031	8.26532	3.50863e-05	unknown	unknown	unknown
Fau_Trans_V01_Contig_87706	-2.40172	0.814104	2.80935e-05	unknown	unknown	unknown
Fau_Trans_V01_Contig_8753	-1.5254	8.53614	3.01908e-07	unknown	unknown	unknown
Fau_Trans_V01_Contig_8732	-3.21623	4.79731	4.67172e-12	unknown	unknown	unknown
Fau_Trans_V01_Contig_87156	-5.5537	5.08097	7.0052e-12	unknown	unknown	unknown
Fau_Trans_V01_Contig_87106	-2.79331	1.25315	7.25689e-07	unknown	unknown	unknown
Fau_Trans_V01_Contig_87067	-4.04333	-0.908753	1.40329e-07	unknown	unknown	unknown
Fau_Trans_V01_Contig_86919	-2.03216	2.64484	1.94043e-05	unknown	unknown	unknown
Fau_Trans_V01_Contig_86844	-2.03336	1.41707	4.62153e-05	unknown	unknown	unknown
Fau_Trans_V01_Contig_86476	-2.09301	0.551845	2.79027e-08	unknown	unknown	unknown
Fau_Trans_V01_Contig_86431	-2.02252	2.80414	8.93032e-05	unknown	unknown	unknown
Fau_Trans_V01_Contig_86	-1.51843	0.878952	4.13625e-05	unknown	unknown	unknown
Fau_Trans_V01_Contig_85645	-2.32609	2.26807	1.819e-10	unknown	unknown	unknown
Fau_Trans_V01_Contig_85272	2.62411	-0.80186	3.71782e-05	unknown	unknown	unknown
Fau_Trans_V01_Contig_85230	-4.2442	0.0458794	1.70588e-06	unknown	unknown	unknown
Fau_Trans_V01_Contig_85165	-2.39296	0.158313	6.28771e-05	unknown	unknown	unknown
Fau_Trans_V01_Contig_85163	-2.01712	2.78775	1.52643e-07	unknown	unknown	unknown
Fau_Trans_V01_Contig_85157	-3.1468	0.635736	3.82061e-08	unknown	unknown	unknown
Fau_Trans_V01_Contig_8503	-2.20359	6.95587	1.26032e-08	unknown	unknown	unknown
Fau_Trans_V01_Contig_84437	-2.42786	-0.0328629	5.87342e-06	unknown	unknown	unknown
Fau_Trans_V01_Contig_83945	1.81182	3.2032	4.21885e-08	unknown	unknown	unknown
Fau_Trans_V01_Contig_83922	1.52733	3.01556	3.63238e-05	unknown	unknown	unknown
Fau_Trans_V01_Contig_8378	-2.12866	5.85303	7.04927e-09	unknown	unknown	unknown
Fau_Trans_V01_Contig_83710	-2.65118	5.52452	1.76003e-05	unknown	unknown	unknown
Fau_Trans_V01_Contig_83557	-3.4733	-1.0979	3.30943e-05	unknown	unknown	unknown
Fau_Trans_V01_Contig_8345	-2.21765	4.26772	1.93149e-10	unknown	unknown	unknown
Fau_Trans_V01_Contig_83356	1.51342	0.760458	2.344e-05	unknown	unknown	unknown
Fau_Trans_V01_Contig_83220	-3.07458	0.0558041	5.5363e-07	unknown	unknown	unknown
Fau_Trans_V01_Contig_83214	1.79961	3.40619	1.1364e-06	unknown	unknown	unknown
Fau_Trans_V01_Contig_83062	-2.72887	-0.36705	3.21838e-06	unknown	unknown	unknown
Fau_Trans_V01_Contig_82787	-2.27854	1.23555	8.96529e-10	unknown	unknown	unknown
Fau_Trans_V01_Contig_82547	-2.35282	0.343307	6.34357e-05	unknown	unknown	unknown
Fau_Trans_V01_Contig_8173	-1.61001	0.821497	7.32152e-06	unknown	unknown	unknown
Fau_Trans_V01_Contig_81515	-2.78745	3.44788	1.17268e-10	unknown	unknown	unknown
Fau_Trans_V01_Contig_81513	1.42692	2.20678	6.63813e-05	unknown	unknown	unknown
Fau_Trans_V01_Contig_8140	-1.54324	6.08001	2.00804e-07	unknown	unknown	unknown
Fau_Trans_V01_Contig_81344	-5.69843	2.38258	4.17616e-13	unknown	unknown	unknown
Fau_Trans_V01_Contig_81237	-2.58304	2.20862	1.74383e-09	unknown	unknown	unknown
Fau_Trans_V01_Contig_81177	-2.13919	-0.82908	1.2194e-05	unknown	unknown	unknown
Fau_Trans_V01_Contig_81117	1.4764	3.1649	7.35975e-05	unknown	unknown	unknown
Fau_Trans_V01_Contig_81100	1.66385	3.24363	4.92572e-06	unknown	unknown	unknown
Fau_Trans_V01_Contig_80891	-4.22294	-0.911966	1.78304e-06	unknown	unknown	unknown
Fau_Trans_V01_Contig_80090	1.80723	1.79884	2.99244e-06	unknown	unknown	unknown
Fau_Trans_V01_Contig_79809	2.30303	-0.138511	2.13958e-07	unknown	unknown	unknown
Fau_Trans_V01_Contig_79790	-2.71883	2.05499	5.99038e-10	unknown	unknown	unknown
Fau_Trans_V01_Contig_79711	2.38338	-0.965871	2.29981e-05	unknown	unknown	unknown
Fau_Trans_V01_Contig_79618	-2.70888	0.7213	2.85643e-08	unknown	unknown	unknown
Fau_Trans_V01_Contig_79562	-2.14435	1.81727	6.29759e-06	unknown	unknown	unknown
Fau_Trans_V01_Contig_79373	-4.2967	-1.49742	3.26381e-05	unknown	unknown	unknown
Fau_Trans_V01_Contig_79365	-1.65787	1.12394	4.0339e-05	unknown	unknown	unknown
Fau_Trans_V01_Contig_79204	-2.34116	5.1465	5.23186e-13	unknown	unknown	unknown
Fau_Trans_V01_Contig_78894	-1.52058	2.40536	1.08777e-06	unknown	unknown	unknown
Fau_Trans_V01_Contig_78800	-3.42234	3.92315	6.84893e-07	unknown	unknown	unknown
Fau_Trans_V01_Contig_78762	-2.34568	0.958106	4.05027e-06	unknown	unknown	unknown
Fau_Trans_V01_Contig_78464	1.93666	-0.430102	3.50468e-06	unknown	unknown	unknown
Fau_Trans_V01_Contig_7765	1.28384	1.64007	6.44919e-05	unknown	unknown	unknown
Fau_Trans_V01_Contig_77378	3.31172	-1.66115	5.50098e-05	unknown	unknown	unknown
Fau_Trans_V01_Contig_77199	-2.23526	2.82639	5.9176e-05	unknown	unknown	unknown
Fau_Trans_V01_Contig_77076	-4.79668	0.380511	1.55176e-06	unknown	unknown	unknown
Fau_Trans_V01_Contig_76845	-2.00179	4.03798	9.12246e-06	unknown	unknown	unknown
Fau_Trans_V01_Contig_76819	-3.10842	2.93062	4.62176e-07	unknown	unknown	unknown
Fau_Trans_V01_Contig_76753	-2.50703	2.79604	2.68718e-07	unknown	unknown	unknown
Fau_Trans_V01_Contig_76717	-2.15766	5.1423	5.17863e-07	unknown	unknown	unknown
Fau_Trans_V01_Contig_76113	-1.93536	5.05017	7.60291e-05	unknown	unknown	unknown
Fau_Trans_V01_Contig_76111	-1.66062	7.19175	6.7302e-05	unknown	unknown	unknown
Fau_Trans_V01_Contig_76057	-2.7185	-0.825994	7.1414e-07	unknown	unknown	unknown
Fau_Trans_V01_Contig_75950	-3.72982	-0.915229	1.185e-06	unknown	unknown	unknown
Fau_Trans_V01_Contig_7595	1.68202	0.915832	8.48607e-07	unknown	unknown	unknown
Fau_Trans_V01_Contig_75903	-2.60702	0.211686	4.26335e-06	unknown	unknown	unknown
Fau_Trans_V01_Contig_7562	-1.41115	5.6982	2.57904e-07	unknown	unknown	unknown
Fau_Trans_V01_Contig_75183	-1.44511	3.00067	6.11149e-06	unknown	unknown	unknown
Fau_Trans_V01_Contig_75099	-1.82792	0.387885	4.82031e-07	unknown	unknown	unknown
Fau_Trans_V01_Contig_74764	2.91455	-0.944279	4.57334e-06	unknown	unknown	unknown
Fau_Trans_V01_Contig_7455	-1.4194	3.15824	3.6075e-05	unknown	unknown	unknown
Fau_Trans_V01_Contig_74297	-1.7258	2.01618	8.24791e-06	unknown	unknown	unknown
Fau_Trans_V01_Contig_74039	-1.84761	2.43525	2.60374e-05	unknown	unknown	unknown
Fau_Trans_V01_Contig_73866	-2.63262	3.07444	3.57397e-05	unknown	unknown	unknown
Fau_Trans_V01_Contig_73551	-2.64883	1.89618	5.99044e-08	unknown	unknown	unknown
Fau_Trans_V01_Contig_73521	-3.34259	0.650913	1.48703e-05	unknown	unknown	unknown
Fau_Trans_V01_Contig_73499	2.7162	-0.260845	2.62716e-07	unknown	unknown	unknown
Fau_Trans_V01_Contig_73235	-2.21105	-0.27548	4.40004e-05	unknown	unknown	unknown
Fau_Trans_V01_Contig_73166	-2.37621	3.27913	5.81836e-08	unknown	unknown	unknown
Fau_Trans_V01_Contig_73113	-2.35778	2.3172	7.64446e-08	unknown	unknown	unknown
Fau_Trans_V01_Contig_72890	-2.72492	-1.27139	5.91496e-05	unknown	unknown	unknown
Fau_Trans_V01_Contig_72781	1.53408	-0.149996	7.9398e-05	unknown	unknown	unknown
Fau_Trans_V01_Contig_72769	3.655	-0.848325	9.95602e-06	unknown	unknown	unknown
Fau_Trans_V01_Contig_7262	-2.13203	1.63952	2.98072e-05	unknown	unknown	unknown
Fau_Trans_V01_Contig_72496	1.67893	0.921128	1.74047e-06	unknown	unknown	unknown
Fau_Trans_V01_Contig_72381	2.74808	-1.20366	3.02304e-05	unknown	unknown	unknown
Fau_Trans_V01_Contig_72314	-1.16163	8.76537	2.52719e-05	unknown	unknown	unknown
Fau_Trans_V01_Contig_71668	1.62248	-0.025689	7.86655e-06	unknown	unknown	unknown
Fau_Trans_V01_Contig_7030	2.1767	5.03361	6.2833e-11	unknown	unknown	unknown
Fau_Trans_V01_Contig_70193	-2.38092	-0.742893	9.48802e-05	unknown	unknown	unknown
Fau_Trans_V01_Contig_70106	-5.04986	5.26416	1.71577e-10	unknown	unknown	unknown
Fau_Trans_V01_Contig_69908	4.2641	-1.78338	1.86352e-05	unknown	unknown	unknown
Fau_Trans_V01_Contig_69873	-3.23404	1.4104	1.50754e-05	unknown	unknown	unknown
Fau_Trans_V01_Contig_6951	3.80517	-1.3287	1.61261e-05	unknown	unknown	unknown
Fau_Trans_V01_Contig_6948	-1.80334	0.821147	1.0936e-07	unknown	unknown	unknown
Fau_Trans_V01_Contig_69078	2.01455	0.639139	1.32592e-06	unknown	unknown	unknown
Fau_Trans_V01_Contig_68950	-3.45665	-1.84166	4.95702e-05	unknown	unknown	unknown
Fau_Trans_V01_Contig_689	-3.16268	6.61694	1.25927e-09	unknown	unknown	unknown
Fau_Trans_V01_Contig_68809	-4.00411	-0.774898	1.76407e-05	unknown	unknown	unknown
Fau_Trans_V01_Contig_68776	-1.3483	2.36841	8.72356e-05	unknown	unknown	unknown
Fau_Trans_V01_Contig_68631	-2.69623	7.20805	1.49615e-07	unknown	unknown	unknown
Fau_Trans_V01_Contig_68591	-5.45555	1.86301	3.99357e-11	unknown	unknown	unknown
Fau_Trans_V01_Contig_68564	-1.80864	0.732098	2.09402e-05	unknown	unknown	unknown
Fau_Trans_V01_Contig_685	1.6234	0.885072	4.46251e-05	unknown	unknown	unknown
Fau_Trans_V01_Contig_68320	-1.27707	2.42405	6.76699e-06	unknown	unknown	unknown
Fau_Trans_V01_Contig_6813	1.50769	4.0589	3.91978e-08	unknown	unknown	unknown
Fau_Trans_V01_Contig_67879	-5.20983	-0.205262	1.37806e-07	unknown	unknown	unknown
Fau_Trans_V01_Contig_67528	3.44758	-1.83636	9.31618e-05	unknown	unknown	unknown
Fau_Trans_V01_Contig_67494	-2.28977	1.40785	3.61113e-09	unknown	unknown	unknown
Fau_Trans_V01_Contig_67176	-2.55567	4.76074	9.17173e-10	unknown	unknown	unknown
Fau_Trans_V01_Contig_67024	-2.29487	1.47485	4.04844e-06	unknown	unknown	unknown
Fau_Trans_V01_Contig_66759	-2.43056	0.0741955	2.75518e-05	unknown	unknown	unknown
Fau_Trans_V01_Contig_66529	-2.6331	1.64147	4.87367e-05	unknown	unknown	unknown
Fau_Trans_V01_Contig_66429	-2.27865	2.85124	1.30941e-06	unknown	unknown	unknown
Fau_Trans_V01_Contig_66426	-3.99545	-1.04097	2.81559e-06	unknown	unknown	unknown
Fau_Trans_V01_Contig_66307	-1.82941	6.76655	2.19792e-11	unknown	unknown	unknown
Fau_Trans_V01_Contig_66279	-1.67189	1.96773	3.14392e-07	unknown	unknown	unknown
Fau_Trans_V01_Contig_66113	-2.80114	-0.720894	3.52292e-05	unknown	unknown	unknown
Fau_Trans_V01_Contig_66017	1.40142	1.43892	9.33981e-05	unknown	unknown	unknown
Fau_Trans_V01_Contig_657	1.89846	7.42785	1.93906e-09	unknown	unknown	unknown
Fau_Trans_V01_Contig_65154	-2.14967	0.833339	1.30308e-05	unknown	unknown	unknown
Fau_Trans_V01_Contig_65056	-2.72482	-0.293552	9.2353e-07	unknown	unknown	unknown
Fau_Trans_V01_Contig_64742	-1.64259	5.09613	4.48943e-05	unknown	unknown	unknown
Fau_Trans_V01_Contig_64382	2.05246	-1.1026	2.37262e-05	unknown	unknown	unknown
Fau_Trans_V01_Contig_64324	-1.86697	5.59885	3.16298e-06	unknown	unknown	unknown
Fau_Trans_V01_Contig_63823	1.32965	1.85489	3.82485e-05	unknown	unknown	unknown
Fau_Trans_V01_Contig_63332	1.45255	0.235762	5.40716e-05	unknown	unknown	unknown
Fau_Trans_V01_Contig_63315	-6.38331	-1.18839	2.18575e-09	unknown	unknown	unknown
Fau_Trans_V01_Contig_63268	-2.2034	1.00731	1.22035e-06	unknown	unknown	unknown
Fau_Trans_V01_Contig_63203	3.83147	-1.65537	1.8387e-05	unknown	unknown	unknown
Fau_Trans_V01_Contig_63119	-1.97853	2.42537	2.38045e-05	unknown	unknown	unknown
Fau_Trans_V01_Contig_62837	-1.45557	5.01699	1.91704e-06	unknown	unknown	unknown
Fau_Trans_V01_Contig_62361	-1.49914	1.34289	5.54661e-05	unknown	unknown	unknown
Fau_Trans_V01_Contig_61838	-2.43721	0.500332	7.55744e-05	unknown	unknown	unknown
Fau_Trans_V01_Contig_61534	2.01217	-0.0773515	1.23949e-05	unknown	unknown	unknown
Fau_Trans_V01_Contig_61290	-4.61846	0.779464	1.16255e-10	unknown	unknown	unknown
Fau_Trans_V01_Contig_6094	-1.22487	12.0533	3.09765e-06	unknown	unknown	unknown
Fau_Trans_V01_Contig_60893	2.49498	0.759594	5.89634e-12	unknown	unknown	unknown
Fau_Trans_V01_Contig_60828	-1.98284	1.35422	8.11944e-06	unknown	unknown	unknown
Fau_Trans_V01_Contig_60691	-1.24032	4.29183	1.39216e-05	unknown	unknown	unknown
Fau_Trans_V01_Contig_60665	-2.7263	3.40735	1.33529e-09	unknown	unknown	unknown
Fau_Trans_V01_Contig_6053	-1.17486	4.48518	1.9685e-05	unknown	unknown	unknown
Fau_Trans_V01_Contig_59855	-2.72652	2.79041	2.78879e-09	unknown	unknown	unknown
Fau_Trans_V01_Contig_59838	-2.49307	2.9412	1.23569e-09	unknown	unknown	unknown
Fau_Trans_V01_Contig_59800	-1.50504	2.56137	1.53003e-05	unknown	unknown	unknown
Fau_Trans_V01_Contig_59741	1.73315	0.628326	3.93179e-05	unknown	unknown	unknown
Fau_Trans_V01_Contig_59339	-2.13481	3.6178	9.59306e-12	unknown	unknown	unknown
Fau_Trans_V01_Contig_59188	1.37717	1.65842	7.84585e-05	unknown	unknown	unknown
Fau_Trans_V01_Contig_58963	-2.89431	0.517506	8.04693e-07	unknown	unknown	unknown
Fau_Trans_V01_Contig_5852	2.56806	-0.836863	4.6868e-05	unknown	unknown	unknown
Fau_Trans_V01_Contig_58267	-2.04113	2.75071	7.8016e-05	unknown	unknown	unknown
Fau_Trans_V01_Contig_57911	-2.53173	3.36797	8.95183e-12	unknown	unknown	unknown
Fau_Trans_V01_Contig_5791	-1.67137	8.01091	2.39634e-08	unknown	unknown	unknown
Fau_Trans_V01_Contig_57710	-1.70703	1.26299	2.93744e-07	unknown	unknown	unknown
Fau_Trans_V01_Contig_57467	-2.82431	1.11883	1.87048e-05	unknown	unknown	unknown
Fau_Trans_V01_Contig_57196	-2.23334	2.62112	4.59439e-06	unknown	unknown	unknown
Fau_Trans_V01_Contig_57110	-1.87018	1.46978	6.83613e-06	unknown	unknown	unknown
Fau_Trans_V01_Contig_57058	2.04054	-0.387343	3.73344e-05	unknown	unknown	unknown
Fau_Trans_V01_Contig_56917	-1.60399	2.91708	2.91072e-05	unknown	unknown	unknown
Fau_Trans_V01_Contig_56896	-3.01359	0.674306	4.61308e-10	unknown	unknown	unknown
Fau_Trans_V01_Contig_56836	1.4681	4.6707	4.37646e-06	unknown	unknown	unknown
Fau_Trans_V01_Contig_56817	-1.37415	6.90658	3.96877e-06	unknown	unknown	unknown
Fau_Trans_V01_Contig_5663	-1.26819	6.33967	2.04838e-05	unknown	unknown	unknown
Fau_Trans_V01_Contig_5647	1.53476	2.59106	1.27233e-05	unknown	unknown	unknown
Fau_Trans_V01_Contig_56	3.04862	-0.576624	4.91018e-05	unknown	unknown	unknown
Fau_Trans_V01_Contig_55834	3.61258	-1.74892	9.13352e-06	unknown	unknown	unknown
Fau_Trans_V01_Contig_55705	1.26788	4.48376	7.97316e-05	unknown	unknown	unknown
Fau_Trans_V01_Contig_55680	-4.14844	3.25225	2.39913e-05	unknown	unknown	unknown
Fau_Trans_V01_Contig_55577	-3.33207	-0.734139	4.78052e-07	unknown	unknown	unknown
Fau_Trans_V01_Contig_54641	-3.25544	-1.01717	8.37229e-05	unknown	unknown	unknown
Fau_Trans_V01_Contig_53977	-1.74825	5.81097	1.28245e-07	unknown	unknown	unknown
Fau_Trans_V01_Contig_53735	2.08753	-0.310297	7.43729e-06	unknown	unknown	unknown
Fau_Trans_V01_Contig_5345	1.79533	2.87559	3.00428e-07	unknown	unknown	unknown
Fau_Trans_V01_Contig_53444	-1.40025	6.64914	1.56114e-06	unknown	unknown	unknown
Fau_Trans_V01_Contig_53109	-3.02819	5.07782	6.08362e-08	unknown	unknown	unknown
Fau_Trans_V01_Contig_52848	-2.29101	1.80863	8.16733e-06	unknown	unknown	unknown
Fau_Trans_V01_Contig_52298	-1.25704	2.08613	1.39836e-05	unknown	unknown	unknown
Fau_Trans_V01_Contig_52296	-2.52875	1.75	2.23502e-06	unknown	unknown	unknown
Fau_Trans_V01_Contig_52029	-3.3808	0.719769	1.05768e-07	unknown	unknown	unknown
Fau_Trans_V01_Contig_51985	-2.03522	0.205533	8.9331e-07	unknown	unknown	unknown
Fau_Trans_V01_Contig_51982	1.60704	1.05516	4.79731e-05	unknown	unknown	unknown
Fau_Trans_V01_Contig_51570	-1.90837	2.66969	5.73909e-06	unknown	unknown	unknown
Fau_Trans_V01_Contig_51542	-2.54395	1.37445	5.91746e-06	unknown	unknown	unknown
Fau_Trans_V01_Contig_51446	2.58595	-0.243232	1.39253e-06	unknown	unknown	unknown
Fau_Trans_V01_Contig_51442	-1.84974	-0.00262901	2.52378e-06	unknown	unknown	unknown
Fau_Trans_V01_Contig_51423	2.35498	1.36425	3.3829e-06	unknown	unknown	unknown
Fau_Trans_V01_Contig_51145	2.22546	-1.24375	2.95062e-05	unknown	unknown	unknown
Fau_Trans_V01_Contig_51105	1.24916	3.47725	4.8576e-05	unknown	unknown	unknown
Fau_Trans_V01_Contig_50999	-3.14457	3.14374	1.6864e-10	unknown	unknown	unknown
Fau_Trans_V01_Contig_50985	-1.82362	1.47063	1.25348e-05	unknown	unknown	unknown
Fau_Trans_V01_Contig_50928	-3.01286	-0.464296	9.29028e-05	unknown	unknown	unknown
Fau_Trans_V01_Contig_50586	-1.89323	5.1463	6.032e-09	unknown	unknown	unknown
Fau_Trans_V01_Contig_50056	-2.74731	2.80935	5.57735e-08	unknown	unknown	unknown
Fau_Trans_V01_Contig_50025	-2.84027	-0.438264	7.46014e-06	unknown	unknown	unknown
Fau_Trans_V01_Contig_49661	-3.16691	-1.03435	8.613e-07	unknown	unknown	unknown
Fau_Trans_V01_Contig_49362	-2.564	1.12089	4.09738e-05	unknown	unknown	unknown
Fau_Trans_V01_Contig_49297	1.67849	6.74683	6.75229e-06	unknown	unknown	unknown
Fau_Trans_V01_Contig_49274	-2.48647	-0.150621	1.43548e-06	unknown	unknown	unknown
Fau_Trans_V01_Contig_49004	-3.01508	0.485014	1.90405e-05	unknown	unknown	unknown
Fau_Trans_V01_Contig_48992	-3.9036	-0.694002	8.40197e-08	unknown	unknown	unknown
Fau_Trans_V01_Contig_48883	2.1371	-0.376294	7.43205e-06	unknown	unknown	unknown
Fau_Trans_V01_Contig_48808	-1.97938	5.47042	1.98767e-06	unknown	unknown	unknown
Fau_Trans_V01_Contig_48791	-1.53567	0.169556	1.65702e-05	unknown	unknown	unknown
Fau_Trans_V01_Contig_48704	-2.14152	2.79918	3.83623e-06	unknown	unknown	unknown
Fau_Trans_V01_Contig_48109	-2.94484	0.67937	1.04204e-07	unknown	unknown	unknown
Fau_Trans_V01_Contig_48098	-2.14739	1.65865	2.2713e-06	unknown	unknown	unknown
Fau_Trans_V01_Contig_48024	-3.27985	-0.203601	3.01936e-10	unknown	unknown	unknown
Fau_Trans_V01_Contig_48021	-1.85376	0.9806	6.96375e-05	unknown	unknown	unknown
Fau_Trans_V01_Contig_47997	-2.10361	3.49588	3.85668e-08	unknown	unknown	unknown
Fau_Trans_V01_Contig_47882	-1.69247	1.58744	7.71899e-06	unknown	unknown	unknown
Fau_Trans_V01_Contig_47614	-2.17102	3.49456	1.97335e-05	unknown	unknown	unknown
Fau_Trans_V01_Contig_47571	-2.141	2.75316	1.50723e-05	unknown	unknown	unknown
Fau_Trans_V01_Contig_47452	2.06718	-0.654884	1.04192e-05	unknown	unknown	unknown
Fau_Trans_V01_Contig_46971	-4.39238	-1.20273	8.28012e-07	unknown	unknown	unknown
Fau_Trans_V01_Contig_46946	1.81919	0.646295	8.34116e-07	unknown	unknown	unknown
Fau_Trans_V01_Contig_46814	-2.93951	-0.834563	2.92012e-05	unknown	unknown	unknown
Fau_Trans_V01_Contig_46677	-3.20497	1.02576	1.70282e-12	unknown	unknown	unknown
Fau_Trans_V01_Contig_46587	2.23327	-1.17389	4.86007e-05	unknown	unknown	unknown
Fau_Trans_V01_Contig_46330	-1.87587	-0.148794	1.19069e-05	unknown	unknown	unknown
Fau_Trans_V01_Contig_46231	-2.87813	0.501008	1.63676e-05	unknown	unknown	unknown
Fau_Trans_V01_Contig_462	-2.07536	4.78898	3.87992e-06	unknown	unknown	unknown
Fau_Trans_V01_Contig_46148	-1.99736	3.48376	7.23205e-08	unknown	unknown	unknown
Fau_Trans_V01_Contig_46124	-4.09912	0.2529	2.34513e-07	unknown	unknown	unknown
Fau_Trans_V01_Contig_46120	-1.47064	1.80725	2.49614e-06	unknown	unknown	unknown
Fau_Trans_V01_Contig_45988	1.82396	-0.764835	5.44969e-05	unknown	unknown	unknown
Fau_Trans_V01_Contig_45669	-2.51288	-0.257934	5.46303e-05	unknown	unknown	unknown
Fau_Trans_V01_Contig_45633	-1.82957	5.4392	1.84302e-07	unknown	unknown	unknown
Fau_Trans_V01_Contig_45537	1.9556	0.673111	8.41005e-09	unknown	unknown	unknown
Fau_Trans_V01_Contig_45345	-2.10215	9.79387	3.71315e-05	unknown	unknown	unknown
Fau_Trans_V01_Contig_45314	-1.87853	1.16656	2.8563e-06	unknown	unknown	unknown
Fau_Trans_V01_Contig_45112	-2.76509	2.1565	2.50301e-07	unknown	unknown	unknown
Fau_Trans_V01_Contig_45030	1.63152	4.45496	2.30989e-06	unknown	unknown	unknown
Fau_Trans_V01_Contig_44805	-2.83031	1.36028	2.70872e-07	unknown	unknown	unknown
Fau_Trans_V01_Contig_44718	-2.38825	-0.00937609	1.79364e-08	unknown	unknown	unknown
Fau_Trans_V01_Contig_44360	-2.05215	2.64347	4.63164e-05	unknown	unknown	unknown
Fau_Trans_V01_Contig_44087	-1.69947	5.24493	3.76915e-05	unknown	unknown	unknown
Fau_Trans_V01_Contig_43999	-2.14711	2.46986	4.07988e-07	unknown	unknown	unknown
Fau_Trans_V01_Contig_43963	1.33879	1.97645	5.22412e-06	unknown	unknown	unknown
Fau_Trans_V01_Contig_43816	3.84858	-1.32387	1.77455e-07	unknown	unknown	unknown
Fau_Trans_V01_Contig_43759	1.82229	-0.26577	1.32538e-05	unknown	unknown	unknown
Fau_Trans_V01_Contig_43494	-2.20854	2.94857	4.75937e-05	unknown	unknown	unknown
Fau_Trans_V01_Contig_43438	-1.97824	4.77718	4.16178e-06	unknown	unknown	unknown
Fau_Trans_V01_Contig_43273	1.96491	0.163883	5.41793e-05	unknown	unknown	unknown
Fau_Trans_V01_Contig_43216	-2.35072	0.085246	7.05761e-06	unknown	unknown	unknown
Fau_Trans_V01_Contig_43163	-4.73234	-1.48506	3.72989e-05	unknown	unknown	unknown
Fau_Trans_V01_Contig_42654	-1.72433	2.8532	5.97533e-06	unknown	unknown	unknown
Fau_Trans_V01_Contig_42479	2.45773	-0.912747	5.12983e-06	unknown	unknown	unknown
Fau_Trans_V01_Contig_42448	-3.20196	-0.000943322	3.59655e-10	unknown	unknown	unknown
Fau_Trans_V01_Contig_42353	2.7356	-0.946695	7.92617e-05	unknown	unknown	unknown
Fau_Trans_V01_Contig_42251	-1.98777	1.70434	6.30208e-06	unknown	unknown	unknown
Fau_Trans_V01_Contig_42244	-1.84973	-0.547064	5.85717e-05	unknown	unknown	unknown
Fau_Trans_V01_Contig_42165	1.339	3.01367	7.3536e-05	unknown	unknown	unknown
Fau_Trans_V01_Contig_4205	1.24489	4.99425	5.2631e-07	unknown	unknown	unknown
Fau_Trans_V01_Contig_42001	-2.9996	1.30599	1.07393e-08	unknown	unknown	unknown
Fau_Trans_V01_Contig_41948	-2.60208	4.17064	3.46361e-11	unknown	unknown	unknown
Fau_Trans_V01_Contig_415	-1.76458	0.613744	4.45393e-06	unknown	unknown	unknown
Fau_Trans_V01_Contig_41435	-1.48056	1.72753	1.49301e-05	unknown	unknown	unknown
Fau_Trans_V01_Contig_41339	-3.06775	-1.13696	3.56291e-05	unknown	unknown	unknown
Fau_Trans_V01_Contig_41115	-1.61604	1.69342	3.25303e-05	unknown	unknown	unknown
Fau_Trans_V01_Contig_41017	-2.48284	3.04524	1.59277e-07	unknown	unknown	unknown
Fau_Trans_V01_Contig_41010	-2.69419	1.56143	9.68749e-13	unknown	unknown	unknown
Fau_Trans_V01_Contig_40882	-1.4741	4.47901	5.59011e-05	unknown	unknown	unknown
Fau_Trans_V01_Contig_40425	-4.08818	-1.4212	3.14527e-05	unknown	unknown	unknown
Fau_Trans_V01_Contig_40396	1.83449	0.173351	1.56244e-05	unknown	unknown	unknown
Fau_Trans_V01_Contig_40091	-1.5836	4.52555	1.92946e-05	unknown	unknown	unknown
Fau_Trans_V01_Contig_40084	-2.24226	-0.290023	6.92727e-05	unknown	unknown	unknown
Fau_Trans_V01_Contig_40017	1.32087	1.65893	2.01532e-05	unknown	unknown	unknown
Fau_Trans_V01_Contig_40001	-2.52324	4.01146	1.93141e-05	unknown	unknown	unknown
Fau_Trans_V01_Contig_39468	-2.72369	0.199313	6.92892e-05	unknown	unknown	unknown
Fau_Trans_V01_Contig_39179	-1.44393	0.499465	2.87163e-05	unknown	unknown	unknown
Fau_Trans_V01_Contig_39084	-1.68121	1.45272	4.32353e-06	unknown	unknown	unknown
Fau_Trans_V01_Contig_39068	-1.91306	0.431077	2.62974e-06	unknown	unknown	unknown
Fau_Trans_V01_Contig_39034	-1.66633	1.22409	2.3262e-07	unknown	unknown	unknown
Fau_Trans_V01_Contig_38962	-2.54278	6.48981	5.92568e-08	unknown	unknown	unknown
Fau_Trans_V01_Contig_38751	1.3983	1.51197	4.16444e-05	unknown	unknown	unknown
Fau_Trans_V01_Contig_38496	-1.85853	5.46419	1.47426e-06	unknown	unknown	unknown
Fau_Trans_V01_Contig_38344	2.20395	0.149035	1.07002e-06	unknown	unknown	unknown
Fau_Trans_V01_Contig_38332	1.22105	2.03184	1.79279e-05	unknown	unknown	unknown
Fau_Trans_V01_Contig_37961	-1.33126	1.92391	6.13307e-05	unknown	unknown	unknown
Fau_Trans_V01_Contig_37940	-2.12754	2.79762	1.13807e-06	unknown	unknown	unknown
Fau_Trans_V01_Contig_37819	1.45931	1.40806	1.68554e-05	unknown	unknown	unknown
Fau_Trans_V01_Contig_37626	-1.52231	3.39488	8.30482e-05	unknown	unknown	unknown
Fau_Trans_V01_Contig_37579	-2.29513	5.34599	1.00835e-06	unknown	unknown	unknown
Fau_Trans_V01_Contig_37492	2.37894	-1.23798	7.87249e-05	unknown	unknown	unknown
Fau_Trans_V01_Contig_37454	-2.33859	0.0125526	1.06132e-06	unknown	unknown	unknown
Fau_Trans_V01_Contig_3705	-1.39172	5.85158	2.9067e-06	unknown	unknown	unknown
Fau_Trans_V01_Contig_36961	-1.65481	3.80838	3.31732e-05	unknown	unknown	unknown
Fau_Trans_V01_Contig_36829	-3.06009	3.62706	2.47816e-09	unknown	unknown	unknown
Fau_Trans_V01_Contig_36813	-2.00646	3.46946	1.31915e-05	unknown	unknown	unknown
Fau_Trans_V01_Contig_36757	3.06273	-0.323814	4.60654e-05	unknown	unknown	unknown
Fau_Trans_V01_Contig_36486	-7.51021	-0.580033	9.44758e-12	unknown	unknown	unknown
Fau_Trans_V01_Contig_36437	-2.37834	0.836581	6.84869e-10	unknown	unknown	unknown
Fau_Trans_V01_Contig_36413	1.72808	0.24435	5.06165e-05	unknown	unknown	unknown
Fau_Trans_V01_Contig_36361	1.35778	1.46748	6.60104e-05	unknown	unknown	unknown
Fau_Trans_V01_Contig_36332	-1.3969	6.63156	2.04329e-07	unknown	unknown	unknown
Fau_Trans_V01_Contig_36287	2.51494	3.39085	7.419e-09	unknown	unknown	unknown
Fau_Trans_V01_Contig_36259	2.52784	-1.33976	4.23577e-05	unknown	unknown	unknown
Fau_Trans_V01_Contig_36073	-2.26424	4.1375	4.3968e-07	unknown	unknown	unknown
Fau_Trans_V01_Contig_35881	1.26106	4.50204	3.62903e-05	unknown	unknown	unknown
Fau_Trans_V01_Contig_35868	1.31086	0.67308	9.14599e-05	unknown	unknown	unknown
Fau_Trans_V01_Contig_35777	1.36672	1.56459	2.73682e-06	unknown	unknown	unknown
Fau_Trans_V01_Contig_35682	-1.7452	-0.559444	2.74503e-05	unknown	unknown	unknown
Fau_Trans_V01_Contig_35553	-1.4089	2.14744	5.94597e-05	unknown	unknown	unknown
Fau_Trans_V01_Contig_35439	1.19079	1.14041	9.44827e-05	unknown	unknown	unknown
Fau_Trans_V01_Contig_35045	-2.87498	-1.29733	4.68715e-05	unknown	unknown	unknown
Fau_Trans_V01_Contig_34981	1.66951	-0.0412935	8.90468e-05	unknown	unknown	unknown
Fau_Trans_V01_Contig_34815	-3.00241	-1.13767	1.78541e-05	unknown	unknown	unknown
Fau_Trans_V01_Contig_34761	-2.3322	2.22245	3.90053e-08	unknown	unknown	unknown
Fau_Trans_V01_Contig_34582	-2.24679	1.3351	3.0715e-06	unknown	unknown	unknown
Fau_Trans_V01_Contig_34456	2.20223	1.33461	4.0955e-07	unknown	unknown	unknown
Fau_Trans_V01_Contig_34257	-2.43103	3.9523	2.04378e-07	unknown	unknown	unknown
Fau_Trans_V01_Contig_34040	-2.29481	5.85001	1.03622e-05	unknown	unknown	unknown
Fau_Trans_V01_Contig_33836	-1.38731	5.86608	1.96856e-05	unknown	unknown	unknown
Fau_Trans_V01_Contig_33814	-2.25051	0.25696	3.0327e-05	unknown	unknown	unknown
Fau_Trans_V01_Contig_33722	-2.67945	6.70498	1.33646e-08	unknown	unknown	unknown
Fau_Trans_V01_Contig_33339	1.5177	0.818748	8.85356e-05	unknown	unknown	unknown
Fau_Trans_V01_Contig_33327	-2.11607	6.40185	1.18913e-08	unknown	unknown	unknown
Fau_Trans_V01_Contig_33254	1.35972	1.80387	4.20864e-05	unknown	unknown	unknown
Fau_Trans_V01_Contig_33143	-2.26482	1.62843	4.99482e-06	unknown	unknown	unknown
Fau_Trans_V01_Contig_32785	-1.64535	4.89328	1.75843e-06	unknown	unknown	unknown
Fau_Trans_V01_Contig_32617	2.02092	-0.844558	6.11761e-05	unknown	unknown	unknown
Fau_Trans_V01_Contig_32556	-1.98296	4.47885	2.87842e-05	unknown	unknown	unknown
Fau_Trans_V01_Contig_32519	1.50553	2.89918	2.57932e-06	unknown	unknown	unknown
Fau_Trans_V01_Contig_32217	-2.59873	4.73234	1.13081e-10	unknown	unknown	unknown
Fau_Trans_V01_Contig_32118	1.31041	1.30447	8.73117e-05	unknown	unknown	unknown
Fau_Trans_V01_Contig_31918	-1.63685	1.35233	2.34082e-05	unknown	unknown	unknown
Fau_Trans_V01_Contig_31733	1.26304	3.42401	1.60369e-06	unknown	unknown	unknown
Fau_Trans_V01_Contig_31708	-2.90031	4.86487	2.75918e-07	unknown	unknown	unknown
Fau_Trans_V01_Contig_31656	1.20477	4.02597	8.53053e-06	unknown	unknown	unknown
Fau_Trans_V01_Contig_3155	1.46386	3.5751	1.21863e-06	unknown	unknown	unknown
Fau_Trans_V01_Contig_31492	-1.95319	-0.649734	6.52371e-05	unknown	unknown	unknown
Fau_Trans_V01_Contig_31288	-1.93661	1.98068	7.01687e-06	unknown	unknown	unknown
Fau_Trans_V01_Contig_31061	1.4076	1.04839	4.92413e-05	unknown	unknown	unknown
Fau_Trans_V01_Contig_31007	-2.03197	0.319341	3.49208e-07	unknown	unknown	unknown
Fau_Trans_V01_Contig_30874	2.63128	1.10528	2.83552e-06	unknown	unknown	unknown
Fau_Trans_V01_Contig_30847	-3.52262	0.115053	2.31112e-06	unknown	unknown	unknown
Fau_Trans_V01_Contig_30704	1.90329	-0.257483	4.12679e-05	unknown	unknown	unknown
Fau_Trans_V01_Contig_30522	2.74504	-1.7989	8.09494e-05	unknown	unknown	unknown
Fau_Trans_V01_Contig_30382	-2.97146	0.607643	1.60348e-07	unknown	unknown	unknown
Fau_Trans_V01_Contig_30331	-2.23656	6.31501	4.12117e-09	unknown	unknown	unknown
Fau_Trans_V01_Contig_30195	-1.56042	4.41652	8.95861e-05	unknown	unknown	unknown
Fau_Trans_V01_Contig_30119	-2.49165	4.595	7.76444e-12	unknown	unknown	unknown
Fau_Trans_V01_Contig_29993	-1.34452	1.7077	1.26634e-05	unknown	unknown	unknown
Fau_Trans_V01_Contig_29952	-2.53889	5.56599	8.96406e-07	unknown	unknown	unknown
Fau_Trans_V01_Contig_29653	-1.52493	4.81624	1.69322e-06	unknown	unknown	unknown
Fau_Trans_V01_Contig_29618	1.66163	1.53212	5.9054e-06	unknown	unknown	unknown
Fau_Trans_V01_Contig_29608	-2.53404	5.27769	1.97505e-07	unknown	unknown	unknown
Fau_Trans_V01_Contig_29486	-2.06499	-0.142055	6.08959e-06	unknown	unknown	unknown
Fau_Trans_V01_Contig_29388	-3.23556	1.11547	5.29901e-05	unknown	unknown	unknown
Fau_Trans_V01_Contig_29241	-1.39324	6.34917	2.80589e-05	unknown	unknown	unknown
Fau_Trans_V01_Contig_29141	-3.12948	-1.08033	1.20738e-05	unknown	unknown	unknown
Fau_Trans_V01_Contig_29030	-2.03489	2.20424	4.38015e-05	unknown	unknown	unknown
Fau_Trans_V01_Contig_28776	1.88322	0.183603	5.09897e-05	unknown	unknown	unknown
Fau_Trans_V01_Contig_28709	1.49546	0.77606	1.70317e-05	unknown	unknown	unknown
Fau_Trans_V01_Contig_28674	-2.32735	0.846535	6.93932e-06	unknown	unknown	unknown
Fau_Trans_V01_Contig_28657	-2.01805	7.24239	6.56207e-07	unknown	unknown	unknown
Fau_Trans_V01_Contig_28625	3.14162	4.79994	1.23822e-10	unknown	unknown	unknown
Fau_Trans_V01_Contig_28437	-1.72824	0.576622	1.0656e-05	unknown	unknown	unknown
Fau_Trans_V01_Contig_28405	-4.66091	-1.01878	1.71982e-08	unknown	unknown	unknown
Fau_Trans_V01_Contig_28182	-2.32245	1.6201	3.14789e-06	unknown	unknown	unknown
Fau_Trans_V01_Contig_28143	-1.63552	2.22524	1.5338e-06	unknown	unknown	unknown
Fau_Trans_V01_Contig_28127	-2.16684	3.34393	1.56963e-10	unknown	unknown	unknown
Fau_Trans_V01_Contig_27858	1.54052	5.38456	2.32671e-06	unknown	unknown	unknown
Fau_Trans_V01_Contig_27770	-1.4622	3.11697	2.10122e-05	unknown	unknown	unknown
Fau_Trans_V01_Contig_27602	-1.85937	4.56645	1.06721e-05	unknown	unknown	unknown
Fau_Trans_V01_Contig_27531	-2.52611	6.40088	2.24965e-05	unknown	unknown	unknown
Fau_Trans_V01_Contig_27437	-1.42264	7.82926	3.55502e-08	unknown	unknown	unknown
Fau_Trans_V01_Contig_27291	-3.72892	0.385589	4.59873e-09	unknown	unknown	unknown
Fau_Trans_V01_Contig_27269	-2.67033	4.53223	1.347e-08	unknown	unknown	unknown
Fau_Trans_V01_Contig_27199	-1.20379	1.50644	8.28659e-05	unknown	unknown	unknown
Fau_Trans_V01_Contig_27192	-2.24153	7.07174	9.67754e-09	unknown	unknown	unknown
Fau_Trans_V01_Contig_27115	2.61704	-1.21016	2.93597e-05	unknown	unknown	unknown
Fau_Trans_V01_Contig_27033	2.13033	0.0596526	2.48871e-06	unknown	unknown	unknown
Fau_Trans_V01_Contig_27016	-2.58427	3.88431	3.43722e-06	unknown	unknown	unknown
Fau_Trans_V01_Contig_26923	-4.17817	-1.01132	3.48468e-05	unknown	unknown	unknown
Fau_Trans_V01_Contig_268	-1.71215	0.141696	9.57743e-05	unknown	unknown	unknown
Fau_Trans_V01_Contig_26618	1.54534	0.436563	7.26248e-05	unknown	unknown	unknown
Fau_Trans_V01_Contig_26557	2.29205	-1.26869	6.35086e-05	unknown	unknown	unknown
Fau_Trans_V01_Contig_26382	1.25018	2.49745	1.15525e-05	unknown	unknown	unknown
Fau_Trans_V01_Contig_26238	1.22793	4.01496	1.23237e-05	unknown	unknown	unknown
Fau_Trans_V01_Contig_26203	-2.4459	3.14727	8.46031e-07	unknown	unknown	unknown
Fau_Trans_V01_Contig_26160	-1.45922	6.82993	1.45135e-06	unknown	unknown	unknown
Fau_Trans_V01_Contig_25994	-1.94806	8.49043	6.28597e-11	unknown	unknown	unknown
Fau_Trans_V01_Contig_25979	-1.22724	5.4885	4.26663e-05	unknown	unknown	unknown
Fau_Trans_V01_Contig_25875	-3.23786	1.11286	4.59049e-08	unknown	unknown	unknown
Fau_Trans_V01_Contig_25788	1.19282	2.53578	4.11773e-05	unknown	unknown	unknown
Fau_Trans_V01_Contig_25771	-1.81508	6.01954	6.14526e-10	unknown	unknown	unknown
Fau_Trans_V01_Contig_25752	-2.09604	2.86943	2.3353e-07	unknown	unknown	unknown
Fau_Trans_V01_Contig_25670	1.69285	2.06865	9.49613e-09	unknown	unknown	unknown
Fau_Trans_V01_Contig_25529	-1.31547	1.60888	6.07817e-05	unknown	unknown	unknown
Fau_Trans_V01_Contig_25348	-2.53289	-1.09688	8.59825e-05	unknown	unknown	unknown
Fau_Trans_V01_Contig_25273	-2.76017	-0.619679	9.27684e-06	unknown	unknown	unknown
Fau_Trans_V01_Contig_25240	-1.98795	2.87096	4.41345e-07	unknown	unknown	unknown
Fau_Trans_V01_Contig_25112	1.29602	1.04792	6.17523e-05	unknown	unknown	unknown
Fau_Trans_V01_Contig_25110	1.13517	1.20152	7.84957e-05	unknown	unknown	unknown
Fau_Trans_V01_Contig_25025	1.61373	0.826167	3.13068e-05	unknown	unknown	unknown
Fau_Trans_V01_Contig_24974	-1.86622	1.79149	2.01398e-07	unknown	unknown	unknown
Fau_Trans_V01_Contig_24913	1.79647	-0.438622	2.00051e-05	unknown	unknown	unknown
Fau_Trans_V01_Contig_24904	-2.04873	3.95146	2.94228e-07	unknown	unknown	unknown
Fau_Trans_V01_Contig_24852	-2.81095	2.77219	2.77063e-09	unknown	unknown	unknown
Fau_Trans_V01_Contig_24525	-1.44325	0.854811	3.81175e-05	unknown	unknown	unknown
Fau_Trans_V01_Contig_24473	5.23211	-1.91856	7.3223e-05	unknown	unknown	unknown
Fau_Trans_V01_Contig_24298	-1.61117	4.74223	6.08803e-07	unknown	unknown	unknown
Fau_Trans_V01_Contig_24010	-2.74805	4.61044	3.64797e-10	unknown	unknown	unknown
Fau_Trans_V01_Contig_23983	3.06257	-1.76782	7.8554e-05	unknown	unknown	unknown
Fau_Trans_V01_Contig_23897	-2.89656	-0.744864	3.86927e-05	unknown	unknown	unknown
Fau_Trans_V01_Contig_23874	-2.07552	2.16684	1.46672e-05	unknown	unknown	unknown
Fau_Trans_V01_Contig_23709	-2.50377	5.59291	2.6885e-13	unknown	unknown	unknown
Fau_Trans_V01_Contig_23698	-2.35988	-0.205975	4.07833e-05	unknown	unknown	unknown
Fau_Trans_V01_Contig_23676	1.48171	1.76267	1.3882e-05	unknown	unknown	unknown
Fau_Trans_V01_Contig_23643	-3.42553	-0.242161	1.38196e-07	unknown	unknown	unknown
Fau_Trans_V01_Contig_23534	-2.6113	2.45238	8.97517e-07	unknown	unknown	unknown
Fau_Trans_V01_Contig_23319	-2.37	1.82616	9.40148e-07	unknown	unknown	unknown
Fau_Trans_V01_Contig_23280	-1.90115	4.2243	1.93548e-06	unknown	unknown	unknown
Fau_Trans_V01_Contig_23120	-1.76683	2.06784	1.42179e-05	unknown	unknown	unknown
Fau_Trans_V01_Contig_22863	-3.12737	5.84392	9.24538e-13	unknown	unknown	unknown
Fau_Trans_V01_Contig_2281	-1.64409	6.63715	1.11469e-08	unknown	unknown	unknown
Fau_Trans_V01_Contig_22778	-1.42074	0.92488	8.79866e-05	unknown	unknown	unknown
Fau_Trans_V01_Contig_22746	2.31419	-1.0234	9.04463e-05	unknown	unknown	unknown
Fau_Trans_V01_Contig_22628	-2.96873	-0.292969	1.22708e-06	unknown	unknown	unknown
Fau_Trans_V01_Contig_22544	-1.09168	2.47232	5.18529e-05	unknown	unknown	unknown
Fau_Trans_V01_Contig_22327	-2.85404	4.08564	1.04209e-10	unknown	unknown	unknown
Fau_Trans_V01_Contig_22271	-1.22815	7.80805	1.45122e-06	unknown	unknown	unknown
Fau_Trans_V01_Contig_22243	2.27195	-0.352909	4.52945e-07	unknown	unknown	unknown
Fau_Trans_V01_Contig_22159	1.23229	2.86769	1.12458e-05	unknown	unknown	unknown
Fau_Trans_V01_Contig_21840	-1.64349	0.655828	4.58541e-06	unknown	unknown	unknown
Fau_Trans_V01_Contig_21813	-2.92772	-0.930776	1.03266e-05	unknown	unknown	unknown
Fau_Trans_V01_Contig_21808	-1.62887	2.29323	2.22428e-07	unknown	unknown	unknown
Fau_Trans_V01_Contig_21708	-2.31918	8.21093	1.02432e-11	unknown	unknown	unknown
Fau_Trans_V01_Contig_21683	-1.39778	2.99638	2.70704e-06	unknown	unknown	unknown
Fau_Trans_V01_Contig_21659	-1.67587	3.15238	1.12214e-08	unknown	unknown	unknown
Fau_Trans_V01_Contig_2161	-1.62433	1.91823	2.70666e-06	unknown	unknown	unknown
Fau_Trans_V01_Contig_21571	-2.39502	3.80997	3.30315e-05	unknown	unknown	unknown
Fau_Trans_V01_Contig_21119	1.59401	1.86359	1.52351e-05	unknown	unknown	unknown
Fau_Trans_V01_Contig_21052	-1.64389	0.360604	6.90874e-05	unknown	unknown	unknown
Fau_Trans_V01_Contig_20994	4.32777	-0.975456	1.02178e-05	unknown	unknown	unknown
Fau_Trans_V01_Contig_20805	-3.25154	3.37278	7.81057e-05	unknown	unknown	unknown
Fau_Trans_V01_Contig_20804	-1.98987	2.05176	5.10183e-06	unknown	unknown	unknown
Fau_Trans_V01_Contig_20794	-1.4995	1.04954	6.6893e-05	unknown	unknown	unknown
Fau_Trans_V01_Contig_20697	-1.98933	4.16448	4.98255e-06	unknown	unknown	unknown
Fau_Trans_V01_Contig_20677	-2.38073	-0.762437	1.36552e-05	unknown	unknown	unknown
Fau_Trans_V01_Contig_20620	-2.34042	0.646137	1.91971e-05	unknown	unknown	unknown
Fau_Trans_V01_Contig_20597	2.18154	0.509034	1.2405e-06	unknown	unknown	unknown
Fau_Trans_V01_Contig_20536	-1.67504	7.80672	5.41057e-06	unknown	unknown	unknown
Fau_Trans_V01_Contig_20494	2.27395	0.211584	1.97084e-08	unknown	unknown	unknown
Fau_Trans_V01_Contig_20299	-2.10987	4.41978	5.21656e-07	unknown	unknown	unknown
Fau_Trans_V01_Contig_20224	-2.69382	5.01586	2.27017e-08	unknown	unknown	unknown
Fau_Trans_V01_Contig_20206	-2.27957	6.96919	2.61173e-08	unknown	unknown	unknown
Fau_Trans_V01_Contig_20143	1.87131	0.197761	9.08205e-05	unknown	unknown	unknown
Fau_Trans_V01_Contig_20133	-2.31784	2.50249	2.24563e-07	unknown	unknown	unknown
Fau_Trans_V01_Contig_19814	1.3566	1.62312	6.93611e-06	unknown	unknown	unknown
Fau_Trans_V01_Contig_19605	-2.95658	1.1717	2.96138e-05	unknown	unknown	unknown
Fau_Trans_V01_Contig_19550	-1.33824	6.2765	7.68895e-05	unknown	unknown	unknown
Fau_Trans_V01_Contig_19462	-1.60941	7.61302	1.92849e-06	unknown	unknown	unknown
Fau_Trans_V01_Contig_19348	1.80979	-0.54992	5.1936e-05	unknown	unknown	unknown
Fau_Trans_V01_Contig_19310	-1.56219	7.36415	1.35155e-08	unknown	unknown	unknown
Fau_Trans_V01_Contig_19302	3.04512	-1.41495	4.53484e-05	unknown	unknown	unknown
Fau_Trans_V01_Contig_19230	-1.89319	4.81787	4.17937e-06	unknown	unknown	unknown
Fau_Trans_V01_Contig_19170	-2.9712	4.35846	2.27535e-11	unknown	unknown	unknown
Fau_Trans_V01_Contig_19162	-1.74593	3.07352	1.63302e-07	unknown	unknown	unknown
Fau_Trans_V01_Contig_19042	-1.80728	7.01054	6.86427e-06	unknown	unknown	unknown
Fau_Trans_V01_Contig_1876	-1.54736	2.08151	3.93884e-06	unknown	unknown	unknown
Fau_Trans_V01_Contig_18662	-2.48071	4.5201	1.78825e-08	unknown	unknown	unknown
Fau_Trans_V01_Contig_18472	-2.28132	3.48843	1.23248e-07	unknown	unknown	unknown
Fau_Trans_V01_Contig_184	2.64535	5.39885	1.20741e-10	unknown	unknown	unknown
Fau_Trans_V01_Contig_18260	1.21082	2.03115	7.46747e-05	unknown	unknown	unknown
Fau_Trans_V01_Contig_18243	1.61026	2.39641	9.65023e-07	unknown	unknown	unknown
Fau_Trans_V01_Contig_18104	1.12383	2.73952	4.13094e-05	unknown	unknown	unknown
Fau_Trans_V01_Contig_17858	-3.15722	4.31014	1.16723e-07	unknown	unknown	unknown
Fau_Trans_V01_Contig_17832	-1.83822	5.74876	2.10835e-07	unknown	unknown	unknown
Fau_Trans_V01_Contig_17700	-1.72281	5.6125	3.30991e-06	unknown	unknown	unknown
Fau_Trans_V01_Contig_177	-1.99374	1.53918	4.26355e-05	unknown	unknown	unknown
Fau_Trans_V01_Contig_17522	-2.1942	1.99695	1.5458e-09	unknown	unknown	unknown
Fau_Trans_V01_Contig_17399	1.51244	1.48957	6.32428e-06	unknown	unknown	unknown
Fau_Trans_V01_Contig_17348	-1.96191	6.25247	6.99382e-10	unknown	unknown	unknown
Fau_Trans_V01_Contig_17181	-3.23016	4.52279	5.88031e-20	unknown	unknown	unknown
Fau_Trans_V01_Contig_17141	-2.01501	5.15168	1.17165e-07	unknown	unknown	unknown
Fau_Trans_V01_Contig_16935	-2.31649	4.43016	2.82325e-07	unknown	unknown	unknown
Fau_Trans_V01_Contig_16877	-2.64081	4.24609	3.45201e-08	unknown	unknown	unknown
Fau_Trans_V01_Contig_16865	-2.20566	2.23904	5.52239e-10	unknown	unknown	unknown
Fau_Trans_V01_Contig_16731	1.43014	1.01542	6.00798e-05	unknown	unknown	unknown
Fau_Trans_V01_Contig_16434	-1.97477	6.54274	9.40407e-12	unknown	unknown	unknown
Fau_Trans_V01_Contig_16374	-2.21688	2.78346	1.23309e-05	unknown	unknown	unknown
Fau_Trans_V01_Contig_16329	-2.47904	6.06811	2.10062e-11	unknown	unknown	unknown
Fau_Trans_V01_Contig_16296	-1.30728	2.43463	8.15954e-06	unknown	unknown	unknown
Fau_Trans_V01_Contig_16197	-1.7017	-0.278124	9.01347e-05	unknown	unknown	unknown
Fau_Trans_V01_Contig_1613	-2.04104	0.561183	1.83519e-05	unknown	unknown	unknown
Fau_Trans_V01_Contig_15921	-1.89254	2.98327	1.11011e-05	unknown	unknown	unknown
Fau_Trans_V01_Contig_15876	-2.50118	7.60855	1.77319e-09	unknown	unknown	unknown
Fau_Trans_V01_Contig_15608	-1.77953	1.62659	2.39065e-05	unknown	unknown	unknown
Fau_Trans_V01_Contig_15436	-1.57782	6.62218	1.14252e-07	unknown	unknown	unknown
Fau_Trans_V01_Contig_15297	1.62991	-0.410961	9.30844e-05	unknown	unknown	unknown
Fau_Trans_V01_Contig_14968	1.28042	4.48098	8.48631e-05	unknown	unknown	unknown
Fau_Trans_V01_Contig_14947	1.26304	3.44629	2.09114e-05	unknown	unknown	unknown
Fau_Trans_V01_Contig_14855	-2.54791	6.34057	3.81644e-06	unknown	unknown	unknown
Fau_Trans_V01_Contig_14837	1.66519	1.71728	1.7718e-05	unknown	unknown	unknown
Fau_Trans_V01_Contig_1460	-2.33629	5.16368	7.10084e-08	unknown	unknown	unknown
Fau_Trans_V01_Contig_14227	-3.62072	3.58336	5.51052e-13	unknown	unknown	unknown
Fau_Trans_V01_Contig_14179	1.30712	2.02875	5.3056e-06	unknown	unknown	unknown
Fau_Trans_V01_Contig_14072	1.39945	0.69117	3.9413e-05	unknown	unknown	unknown
Fau_Trans_V01_Contig_14021	1.51155	0.601618	3.49973e-05	unknown	unknown	unknown
Fau_Trans_V01_Contig_14003	-2.79168	-0.522257	1.09844e-05	unknown	unknown	unknown
Fau_Trans_V01_Contig_13963	-2.08181	0.776766	6.6508e-06	unknown	unknown	unknown
Fau_Trans_V01_Contig_13701	-1.50202	2.19624	2.94183e-07	unknown	unknown	unknown
Fau_Trans_V01_Contig_13643	-2.76678	5.73903	1.55021e-12	unknown	unknown	unknown
Fau_Trans_V01_Contig_13638	-2.47885	0.752898	1.18219e-07	unknown	unknown	unknown
Fau_Trans_V01_Contig_13623	-1.9636	3.6546	1.0314e-07	unknown	unknown	unknown
Fau_Trans_V01_Contig_13566	-1.27531	5.92534	3.71826e-06	unknown	unknown	unknown
Fau_Trans_V01_Contig_13545	1.7106	0.782772	4.02714e-06	unknown	unknown	unknown
Fau_Trans_V01_Contig_13385	1.34082	2.8509	6.06098e-07	unknown	unknown	unknown
Fau_Trans_V01_Contig_13284	-2.06303	0.518762	4.92367e-05	unknown	unknown	unknown
Fau_Trans_V01_Contig_1321	3.55967	-1.09272	3.86245e-05	unknown	unknown	unknown
Fau_Trans_V01_Contig_1305	-1.57372	6.3112	3.72315e-08	unknown	unknown	unknown
Fau_Trans_V01_Contig_13012	-1.38475	8.28667	6.50901e-08	unknown	unknown	unknown
Fau_Trans_V01_Contig_12795	1.0252	5.27942	5.53663e-05	unknown	unknown	unknown
Fau_Trans_V01_Contig_12792	-2.16228	4.49077	1.06223e-07	unknown	unknown	unknown
Fau_Trans_V01_Contig_12691	-1.21344	2.18217	3.46273e-05	unknown	unknown	unknown
Fau_Trans_V01_Contig_12517	-1.3744	6.84392	1.18513e-05	unknown	unknown	unknown
Fau_Trans_V01_Contig_12398	1.50794	0.960137	3.64325e-06	unknown	unknown	unknown
Fau_Trans_V01_Contig_12392	-2.52265	4.40459	1.11383e-10	unknown	unknown	unknown
Fau_Trans_V01_Contig_12270	1.27944	4.03122	4.89892e-05	unknown	unknown	unknown
Fau_Trans_V01_Contig_12190	4.72614	-1.01201	1.8407e-06	unknown	unknown	unknown
Fau_Trans_V01_Contig_12172	-3.87501	-1.24358	4.56493e-07	unknown	unknown	unknown
Fau_Trans_V01_Contig_12148	-1.93423	1.26363	1.73474e-05	unknown	unknown	unknown
Fau_Trans_V01_Contig_12144	-1.35723	1.66172	6.58164e-05	unknown	unknown	unknown
Fau_Trans_V01_Contig_1210	1.50025	0.549015	5.5588e-05	unknown	unknown	unknown
Fau_Trans_V01_Contig_12074	1.08	3.73934	1.83723e-05	unknown	unknown	unknown
Fau_Trans_V01_Contig_1199	-3.2328	-0.275528	3.18555e-05	unknown	unknown	unknown
Fau_Trans_V01_Contig_11975	-2.90064	0.535228	3.06404e-09	unknown	unknown	unknown
Fau_Trans_V01_Contig_11964	-2.16924	2.19776	1.38266e-10	unknown	unknown	unknown
Fau_Trans_V01_Contig_11810	-1.41499	2.98945	8.82371e-05	unknown	unknown	unknown
Fau_Trans_V01_Contig_1164	-1.68314	-0.00591029	4.19985e-05	unknown	unknown	unknown
Fau_Trans_V01_Contig_11430	1.39151	1.27084	3.21501e-05	unknown	unknown	unknown
Fau_Trans_V01_Contig_11403	-1.72674	2.51461	4.25547e-05	unknown	unknown	unknown
Fau_Trans_V01_Contig_11071	-1.8688	2.21774	1.84519e-05	unknown	unknown	unknown
Fau_Trans_V01_Contig_10786	-1.41879	4.16358	5.9864e-08	unknown	unknown	unknown
Fau_Trans_V01_Contig_10512	1.48437	1.39652	1.93774e-05	unknown	unknown	unknown
Fau_Trans_V01_Contig_10448	1.39257	1.88603	1.98655e-06	unknown	unknown	unknown
Fau_Trans_V01_Contig_10379	-1.7718	8.52961	7.78506e-09	unknown	unknown	unknown
Fau_Trans_V01_Contig_10314	1.61281	0.832614	8.84683e-06	unknown	unknown	unknown
Fau_Trans_V01_Contig_10263	1.21686	1.47735	5.89247e-05	unknown	unknown	unknown
Fau_Trans_V01_Contig_10176	-1.99369	1.24133	1.71722e-05	unknown	unknown	unknown
Fau_Trans_V01_Contig_10069	-3.41593	4.54028	3.42697e-09	unknown	unknown	unknown
Fau_Trans_V01_Contig_10003	-2.29747	5.03469	1.50274e-08	unknown	unknown	unknown
