# Supplementary material for: The genetic mechanism of selfishness and altruism in parent-offspring coadaptation
Source: Sci Adv. 2020 Jan 3;6(1):eaaw0070. doi: 10.1126/sciadv.aaw0070 (PMC6941917; doi:10.1126/sciadv.aaw0070)
Supplement: Data file S5 [file aaw0070_Data_file_S5.xlsx]

## Sheet: Sheet1
Contig ID	logFC	logCPM	FDR	Gene	Hit length	Hit description
Fau_Trans_V01_Contig_10443	-6.6482	-0.405588	2.59794e-11	zinc knuckle domain protein	1304	gi|407917903|gb|EKG11203.1|Zinc finger CCHC-type protein [Macrophomina phaseolina MS6]
Fau_Trans_V01_Contig_72980	-5.97197	-0.945647	1.19019e-05	ubiquitin-like partial	259	gi|323353866|gb|EGA85719.1|Ubi4p [Saccharomyces cerevisiae VL3]
Fau_Trans_V01_Contig_19336	-6.44199	-0.61225	2.67375e-06	ubiquitin-60s ribosomal protein l40 fusion protein	768	gi|663445465|emb|CDR41652.1|CYFA0S07e04632g1 1 [Cyberlindnera fabianii]
Fau_Trans_V01_Contig_28255	-5.93689	-0.977847	6.2335e-06	tubulin beta chain	553	gi|283484363|gb|ADB23411.1|beta tubulin [Marssonina brunnea f. sp. 'multigermtubi']
Fau_Trans_V01_Contig_6929	-5.90216	-0.959923	1.86777e-06	tubulin alpha chain	1727	gi|453087324|gb|EMF15365.1|tubulin alpha chain [Sphaerulina musiva SO2202]
Fau_Trans_V01_Contig_17445	-6.13923	-0.847208	1.20562e-05	translationally-controlled tumor protein	845	gi|407919377|gb|EKG12627.1|Mss4-like protein [Macrophomina phaseolina MS6]
Fau_Trans_V01_Contig_10481	-6.66828	-0.390084	6.73551e-12	tetrahydroxynaphthalene reductase	1300	gi|667832650|ref|XP 007780494.1|tetrahydroxynaphthalene reductase [Coniosporium apollinis CBS 100218]
Fau_Trans_V01_Contig_12174	-5.55179	-1.14839	5.73434e-06	superoxide dismutase	1160	gi|189188636|ref|XP 001930657.1|superoxide dismutase [Pyrenophora tritici-repentis Pt-1C-BFP]
Fau_Trans_V01_Contig_10087	-4.28223	-0.698675	1.17312e-05	stf2-like protein	1336	gi|682380627|gb|KFY63859.1|hypothetical protein V496 03645 [Pseudogymnoascus pannorum VKM F-4515 (FW-2607)]
Fau_Trans_V01_Contig_8538	-7.05498	1.5748	4.4372e-23	sorbitol utilization protein sou2 protein	1505	gi|407925827|gb|EKG18802.1|Short-chain dehydrogenase/reductase SDR [Macrophomina phaseolina MS6]
Fau_Trans_V01_Contig_3805	-1.9312	3.24598	2.94429e-06	sodium-coupled monocarboxylate transporter 1	2573	gi|646701277|gb|KDR11082.1|Sodium-coupled monocarboxylate transporter 1 [Zootermopsis nevadensis]
Fau_Trans_V01_Contig_7756	-5.54353	-1.16138	1.7189e-06	small copii coat gtpase	1605	gi|627825038|ref|XP 007684929.1|hypothetical protein COCMIDRAFT 33994 [Bipolaris oryzae ATCC 44560]
Fau_Trans_V01_Contig_9172	-7.55847	0.32795	1.03454e-15	scytalone dehydratase	1430	gi|628324071|ref|XP 007737378.1|scytalone dehydratase [Capronia epimyces CBS 606.96]
Fau_Trans_V01_Contig_10200	-6.45746	-0.591993	3.54535e-08	protein yop1	1326	gi|667835494|ref|XP 007781916.1|protein yop1 [Coniosporium apollinis CBS 100218]
Fau_Trans_V01_Contig_528	-5.6938	-1.10757	4.52541e-06	protein mitochondrial targeting protein	2349	gi|119189679|ref|XP 001245446.1|hypothetical protein CIMG 04887 [Coccidioides immitis RS]
Fau_Trans_V01_Contig_10153	-6.20477	-0.735068	1.4067e-08	plasma membrane proteolipid 3	1330	gi|589112969|ref|XP 006968507.1|predicted protein [Trichoderma reesei QM6a]
Fau_Trans_V01_Contig_17329	-6.88976	-0.275486	2.76478e-07	peptidyl-prolyl cis-trans isomerase h	851	gi|169594646|ref|XP 001790747.1|hypothetical protein SNOG 00050 [Phaeosphaeria nodorum SN15]
Fau_Trans_V01_Contig_13664	-5.82778	-0.999894	1.65389e-06	peptidyl-prolyl cis-trans isomerase b	1053	gi|615415600|ref|XP 007584954.1|putative peptidyl-prolyl cis-trans isomerase b protein [Neofusicoccum parvum UCRNP2]
Fau_Trans_V01_Contig_16914	-6.95962	-0.183056	8.68408e-11	oleate-induced peroxisomal protein	870	gi|627827410|ref|XP 007685678.1|hypothetical protein COCMIDRAFT 34710 [Bipolaris oryzae ATCC 44560]
Fau_Trans_V01_Contig_7290	-6.48843	-0.561314	6.68054e-08	nucleosome binding protein	1670	gi|531985664|gb|EQL36251.1|hypothetical protein BDFG 02219 [Ajellomyces dermatitidis ATCC 26199]
Fau_Trans_V01_Contig_17139	-6.14169	-0.819888	5.00389e-07	nucleoside diphosphate kinase	860	gi|615399146|ref|XP 007579698.1|putative nucleoside diphosphate kinase protein [Neofusicoccum parvum UCRNP2]
Fau_Trans_V01_Contig_16071	-7.635	1.54312	2.29902e-18	minor allergen alt a 7	913	gi|67516031|ref|XP 657901.1|hypothetical protein AN0297.2 [Aspergillus nidulans FGSC A4]
Fau_Trans_V01_Contig_20777	-1.82549	3.89358	4.56769e-06	LmrCD-specific DARPin partial	720	gi|384569032|gb|AFI09261.1|LmrCD-specific DARPin partial [synthetic construct]
Fau_Trans_V01_Contig_3465	-7.37555	0.154368	1.49118e-12	immunoglobulin heavy chain-binding kar2	2751	gi|407919538|gb|EKG12768.1|Heat shock protein Hsp70 [Macrophomina phaseolina MS6]
Fau_Trans_V01_Contig_6819	-5.06968	-0.643334	7.81253e-08	hypothetical protein W97 01244	1744	gi|667826343|ref|XP 007777342.1|hypothetical protein W97 01244 [Coniosporium apollinis CBS 100218]
Fau_Trans_V01_Contig_4333	-7.44314	0.207565	1.27665e-10	hypothetical protein UCRNP2 2845	2343	gi|615406841|ref|XP 007582144.1|hypothetical protein UCRNP2 2845 [Neofusicoccum parvum UCRNP2]
Fau_Trans_V01_Contig_11794	-6.439	-0.592361	6.51794e-08	hypothetical protein GGTG 06631	1192	gi|685407713|ref|XP 009222715.1|hypothetical protein GGTG 06631 [Gaeumannomyces graminis var. tritici R3-111a-1]
Fau_Trans_V01_Contig_3913	-7.0526	0.965242	2.92017e-16	hsp70-like protein	2519	gi|627805517|ref|XP 007676106.1|hypothetical protein BAUCODRAFT 33904 [Baudoinia compniacensis UAMH 10762]
Fau_Trans_V01_Contig_17530	-7.52864	0.298078	2.59221e-15	histone h4	842	gi|258563390|ref|XP 002582440.1|histone H4.1 [Uncinocarpus reesii 1704]
Fau_Trans_V01_Contig_18046	-8.53249	1.18675	2.51654e-17	histone h3	820	gi|163915147|ref|NP 001106556.1|histone cluster 1 H3g protein [Xenopus (Silurana) tropicalis]
Fau_Trans_V01_Contig_11323	-7.03862	-0.154878	1.17286e-07	histone h2b	1228	gi|615413873|ref|XP 007584397.1|putative histone h2b protein [Neofusicoccum parvum UCRNP2]
Fau_Trans_V01_Contig_8098	-5.25949	-1.33056	7.9055e-06	guanine nucleotide-binding protein subunit beta-like protein	1561	gi|330927238|ref|XP 003301795.1|hypothetical protein PTT 13386 [Pyrenophora teres f. teres 0-1]
Fau_Trans_V01_Contig_20843	-5.80343	-1.00732	8.98177e-07	glycoside hydrolase family 5 protein	718	gi|636587989|ref|XP 008025333.1|glycoside hydrolase family 5 protein [Setosphaeria turcica Et28A]
Fau_Trans_V01_Contig_9165	-7.26919	0.0856949	4.08558e-15	glycoside hydrolase family 17 protein	1431	gi|662525258|gb|KEQ82642.1|glycoside hydrolase [Aureobasidium pullulans EXF-150]
Fau_Trans_V01_Contig_9843	-6.5861	-0.483896	4.56092e-09	glyceraldehyde-3-phosphate dehydrogenase	1358	gi|195661028|gb|ACG50687.1|glyceraldehyde-3-phosphate dehydrogenase [Venturia inaequalis]
Fau_Trans_V01_Contig_17327	-5.84181	-0.987205	1.2759e-06	fk506-binding protein 2 precursor	851	gi|662540382|gb|KEQ97683.1|hypothetical protein AUEXF2481DRAFT 27049 [Aureobasidium subglaciale EXF-2481]
Fau_Trans_V01_Contig_15126	-6.73319	-0.37974	1.39218e-08	eukaryotic translation initiation factor eif-1	965	gi|636582809|ref|XP 008022743.1|hypothetical protein SETTUDRAFT 159391 [Setosphaeria turcica Et28A]
Fau_Trans_V01_Contig_8765	-5.93832	-0.928179	1.14541e-07	eukaryotic translation initiation factor 5a-2	1478	gi|240278333|gb|EER41840.1|eukaryotic translation initiation factor 5A-2 [Ajellomyces capsulatus H143]
Fau_Trans_V01_Contig_5039	-6.16808	-0.787857	8.93862e-07	elongation factor 2	2117	gi|407921094|gb|EKG14260.1|Translation elongation factor EFG/EF2 [Macrophomina phaseolina MS6]
Fau_Trans_V01_Contig_9532	-6.34746	-0.671797	1.17552e-07	elongation factor 1-gamma	1391	gi|453087547|gb|EMF15588.1|eEF1-gamma domain-containing protein [Sphaerulina musiva SO2202]
Fau_Trans_V01_Contig_19098	-6.50344	-0.524756	2.20665e-09	elongation factor 1-alpha	777	gi|628255551|ref|XP 007729433.1|elongation factor 1-alpha [Capronia epimyces CBS 606.96]
Fau_Trans_V01_Contig_17147	-5.46405	0.202302	1.27791e-10	elongation factor 1-alpha	860	gi|295646707|gb|ADG23104.1|elongation factor 1-alpha partial [Rhizoplaca chrysoleuca]
Fau_Trans_V01_Contig_9189	-6.44416	-0.58786	1.74651e-07	conidial pigment biosynthesis oxidase abr1 brown 1	1428	gi|587665540|gb|EWY87881.1|hypothetical protein FOYG 09261 [Fusarium oxysporum FOSC 3-a]
Fau_Trans_V01_Contig_8505	-7.54437	0.313883	3.94229e-16	cfem domain protein	1508	gi|407928931|gb|EKG21771.1|hypothetical protein MPH 00894 [Macrophomina phaseolina MS6]
Fau_Trans_V01_Contig_8721	-5.99041	-0.883728	9.41659e-07	cell surface protein	1483	gi|557724733|dbj|GAD96542.1|cell surface protein Mas1 putative [Byssochlamys spectabilis No. 5]
Fau_Trans_V01_Contig_4298	-6.18687	-0.754411	9.60499e-09	cell division cycle cofactor-apc complex	2356	gi|684167750|ref|XP 009157748.1|hypothetical protein HMPREF1120 05330 [Exophiala dermatitidis NIH/UT8656]
Fau_Trans_V01_Contig_15041	-5.17877	-0.0988747	1.99592e-10	cas1 appressorium specific protein	970	gi|640925314|gb|KDN69219.1|hypothetical protein CSUB01 07146 [Colletotrichum sublineola]
Fau_Trans_V01_Contig_7734	-5.79204	-1.0225	9.54991e-06	calnexin	1608	gi|452001871|gb|EMD94330.1|hypothetical protein COCHEDRAFT 1130883 [Bipolaris maydis C5]
Fau_Trans_V01_Contig_14618	-5.92571	-0.951482	3.16435e-06	beta-tubulin partial	993	gi|154090021|emb|CAJ19693.1|beta-tubulin partial [Alternaria infectoria]
Fau_Trans_V01_Contig_6773	-6.65973	0.659956	1.41504e-15	bacterial leucyl aminopeptidase	1752	gi|336471157|gb|EGO59318.1|hypothetical protein NEUTE1DRAFT 145358 [Neurospora tetrasperma FGSC 2508]
Fau_Trans_V01_Contig_5060	-4.808	-0.393189	8.25723e-09	atp-dependent rna helicase eif4a	2109	gi|667830932|ref|XP 007779635.1|ATP-dependent RNA helicase eIF4A [Coniosporium apollinis CBS 100218]
Fau_Trans_V01_Contig_3593	-5.92747	-0.930373	2.2822e-07	atp-citrate synthase subunit 1	2681	gi|667837051|ref|XP 007782694.1|ATP-citrate synthase subunit 1 [Coniosporium apollinis CBS 100218]
Fau_Trans_V01_Contig_13437	-6.87688	-0.274572	6.39164e-09	atp synthase subunit 9	1068	gi|451993620|gb|EMD86093.1|hypothetical protein COCHEDRAFT 1024266 [Bipolaris maydis C5]
Fau_Trans_V01_Contig_17240	-5.97405	-0.922811	6.40731e-06	atp synthase subunit 5	855	gi|667838297|ref|XP 007783317.1|ATP synthase F1 delta subunit [Coniosporium apollinis CBS 100218]
Fau_Trans_V01_Contig_16699	-5.98575	-0.924644	3.68449e-06	adp-ribosylation factor	881	gi|628340930|ref|XP 007747463.1|ADP-ribosylation factor [Cladophialophora psammophila CBS 110553]
Fau_Trans_V01_Contig_241	-6.33837	-0.666779	9.58543e-07	adp atp carrier protein	1512	gi|119187767|ref|XP 001244490.1|ADP/ATP carrier protein [Coccidioides immitis RS]
Fau_Trans_V01_Contig_3433	-5.96865	-0.920838	5.46442e-07	acyl- desaturase	2773	gi|557720922|dbj|GAE00174.1|stearoyl-CoA desaturase [Byssochlamys spectabilis No. 5]
Fau_Trans_V01_Contig_7361	-6.1533	-0.773668	2.78932e-08	acyl- dehydrogenase	1660	gi|159125110|gb|EDP50227.1|acyl-CoA dehydrogenase putative [Aspergillus fumigatus A1163]
Fau_Trans_V01_Contig_13660	-6.02809	-0.865094	1.89795e-06	60s ribosomal protein l5	1053	gi|640924904|gb|KDN68874.1|putative ribosomal L18p/L5e family protein [Colletotrichum sublineola]
Fau_Trans_V01_Contig_35405	-6.15562	-0.769125	3.68355e-09	60s ribosomal protein l39	464	gi|116207498|ref|XP 001229558.1|60S ribosomal protein L39 [Chaetomium globosum CBS 148.51]
Fau_Trans_V01_Contig_33920	-5.89274	-0.975222	1.85583e-06	60s ribosomal protein l34	479	gi|452844816|gb|EME46750.1|hypothetical protein DOTSEDRAFT 70670 [Dothistroma septosporum NZE10]
Fau_Trans_V01_Contig_10037	-6.36549	-0.669633	3.52563e-06	60s ribosomal protein l3	1340	gi|631373936|ref|XP 007921348.1|hypothetical protein MYCFIDRAFT 209740 [Pseudocercospora fijiensis CIRAD86]
Fau_Trans_V01_Contig_17110	-6.22533	-0.790765	3.51833e-06	60s ribosomal protein l27a	862	gi|121704644|ref|XP 001270585.1|60S ribosomal protein L28 [Aspergillus clavatus NRRL 1]
Fau_Trans_V01_Contig_18952	-5.96522	-0.923402	5.72431e-06	60s ribosomal protein l26	783	gi|452839072|gb|EME41012.1|hypothetical protein DOTSEDRAFT 74528 [Dothistroma septosporum NZE10]
Fau_Trans_V01_Contig_21669	-5.91334	-0.954644	2.38661e-06	60s ribosomal protein l25	693	gi|671158355|ref|XP 008717630.1|hypothetical protein HMPREF1541 05067 [Cyphellophora europaea CBS 101466]
Fau_Trans_V01_Contig_19388	-4.69793	-0.423585	1.30166e-06	60s ribosomal protein l24	766	gi|119181537|ref|XP 001241973.1|60S ribosomal protein L24 [Coccidioides immitis RS]
Fau_Trans_V01_Contig_20419	-6.60641	-0.492257	3.82e-08	60s ribosomal protein l21	732	gi|557729150|dbj|GAD92306.1|60S ribosomal protein L21 [Byssochlamys spectabilis No. 5]
Fau_Trans_V01_Contig_22967	-6.67487	-0.436071	8.46365e-08	60s ribosomal protein l20	659	gi|239609287|gb|EEQ86274.1|60S ribosomal protein L18A [Ajellomyces dermatitidis ER-3]
Fau_Trans_V01_Contig_12950	-5.81755	-0.992083	1.21497e-07	60s ribosomal protein l2	1103	gi|521773470|gb|EPQ64880.1|Protein component of the large (60S) ribosomal subunit [Blumeria graminis f. sp. Tritici 96224]
Fau_Trans_V01_Contig_20161	-6.59003	-0.494592	1.94797e-07	60s ribosomal protein l19	740	gi|346972074|gb|EGY15526.1|60S ribosomal protein L19 [Verticillium dahliae VdLs.17]
Fau_Trans_V01_Contig_10703	-6.11454	-0.8254	4.18429e-06	60s ribosomal protein l18	1281	gi|615419965|ref|XP 007586342.1|putative 60s ribosomal protein l18 protein [Neofusicoccum parvum UCRNP2]
Fau_Trans_V01_Contig_16970	-6.38694	-0.66905	1.49192e-06	60s ribosomal protein l10a	868	gi|453089372|gb|EMF17412.1|60S ribosomal protein L1 [Sphaerulina musiva SO2202]
Fau_Trans_V01_Contig_14001	-5.61937	-0.311377	3.47665e-07	60s ribosomal protein l10-a	1030	gi|667830056|ref|XP 007779197.1|60S ribosomal protein L10-A [Coniosporium apollinis CBS 100218]
Fau_Trans_V01_Contig_10691	-6.68059	-0.432143	1.27488e-08	60s acidic ribosomal protein p0	1281	gi|615401277|ref|XP 007580369.1|putative 60s acidic ribosomal protein p0 protein [Neofusicoccum parvum UCRNP2]
Fau_Trans_V01_Contig_18924	-6.0165	-0.898793	2.80519e-06	40s ribosomal protein s7	784	gi|667829358|ref|XP 007778848.1|40S ribosomal protein S7 [Coniosporium apollinis CBS 100218]
Fau_Trans_V01_Contig_13539	-5.9326	-0.929546	1.22729e-07	40s ribosomal protein s6-b	1062	gi|615430500|ref|XP 007589621.1|putative 40s ribosomal protein s6 protein [Neofusicoccum parvum UCRNP2]
Fau_Trans_V01_Contig_14659	-6.2623	-0.711438	1.02165e-06	40s ribosomal protein s4	991	gi|615426964|ref|XP 007588490.1|putative 40s ribosomal protein s4 protein [Neofusicoccum parvum UCRNP2]
Fau_Trans_V01_Contig_44540	-6.00466	-0.908905	4.34315e-07	40s ribosomal protein s30	394	gi|628273840|ref|XP 007727761.1|small subunit ribosomal protein S30e [Capronia coronata CBS 617.96]
Fau_Trans_V01_Contig_17162	-6.13638	-0.800407	9.55651e-08	40s ribosomal protein s24	859	gi|662513310|gb|KEQ70881.1|37S ribosomal protein S24 partial [Aureobasidium pullulans var. namibiae CBS 147.97]
Fau_Trans_V01_Contig_18193	-5.67792	-1.08313	8.95536e-06	40s ribosomal protein s22	812	gi|189209005|ref|XP 001940835.1|40S ribosomal protein S22 [Pyrenophora tritici-repentis Pt-1C-BFP]
Fau_Trans_V01_Contig_26698	-6.58377	-0.497553	4.49806e-08	40s ribosomal protein s21	579	gi|667836901|ref|XP 007782619.1|40S ribosomal protein S21 [Coniosporium apollinis CBS 100218]
Fau_Trans_V01_Contig_14736	-5.81619	-1.02774	5.09838e-06	40s ribosomal protein s11	986	gi|629672189|ref|XP 007797900.1|putative 40s ribosomal protein s11 protein [Eutypa lata UCREL1]
Fau_Trans_V01_Contig_13102	-6.82821	-0.297473	7.33877e-10	40s ribosomal protein s1	1092	gi|398393656|ref|XP 003850287.1|40S ribosomal protein S1 [Zymoseptoria tritici IPO323]
Fau_Trans_V01_Contig_9288	-7.39935	0.188388	1.24291e-13	unknown	unknown	unknown
Fau_Trans_V01_Contig_9176	-5.75927	-1.0424	1.22678e-06	unknown	unknown	unknown
Fau_Trans_V01_Contig_9158	-6.53483	-0.51315	2.47524e-09	unknown	unknown	unknown
Fau_Trans_V01_Contig_8973	-6.49116	-0.516731	2.7761e-11	unknown	unknown	unknown
Fau_Trans_V01_Contig_8912	-6.56931	-0.475563	1.35725e-10	unknown	unknown	unknown
Fau_Trans_V01_Contig_8682	-6.79411	-0.326876	6.86813e-10	unknown	unknown	unknown
Fau_Trans_V01_Contig_8468	-7.63381	0.368373	2.49088e-12	unknown	unknown	unknown
Fau_Trans_V01_Contig_8054	-5.52789	-0.299488	2.2833e-09	unknown	unknown	unknown
Fau_Trans_V01_Contig_6814	-7.12512	-0.0428739	6.67089e-13	unknown	unknown	unknown
Fau_Trans_V01_Contig_6242	-6.98502	-0.168939	3.6811e-11	unknown	unknown	unknown
Fau_Trans_V01_Contig_6061	-5.82282	-0.9875	9.53985e-08	unknown	unknown	unknown
Fau_Trans_V01_Contig_5329	-6.3831	-0.658033	4.6808e-07	unknown	unknown	unknown
Fau_Trans_V01_Contig_43321	-6.93242	0.85386	9.73472e-16	unknown	unknown	unknown
Fau_Trans_V01_Contig_3954	-6.47259	-0.54728	1.25336e-10	unknown	unknown	unknown
Fau_Trans_V01_Contig_3876	-8.01778	0.733065	6.34567e-21	unknown	unknown	unknown
Fau_Trans_V01_Contig_35907	-6.65568	0.659186	1.30642e-15	unknown	unknown	unknown
Fau_Trans_V01_Contig_33974	-3.80043	0.602693	3.34424e-08	unknown	unknown	unknown
Fau_Trans_V01_Contig_30525	-7.28144	0.0662749	3.56771e-10	unknown	unknown	unknown
Fau_Trans_V01_Contig_30049	-7.78781	0.508803	2.80968e-12	unknown	unknown	unknown
Fau_Trans_V01_Contig_29489	-4.52201	-0.535217	2.73927e-08	unknown	unknown	unknown
Fau_Trans_V01_Contig_242	-7.75945	0.502691	2.46519e-16	unknown	unknown	unknown
Fau_Trans_V01_Contig_23797	-2.75943	7.0792	6.93764e-14	unknown	unknown	unknown
Fau_Trans_V01_Contig_22260	-7.80321	0.534054	2.85028e-16	unknown	unknown	unknown
Fau_Trans_V01_Contig_18201	-6.09276	-0.847721	4.13775e-07	unknown	unknown	unknown
Fau_Trans_V01_Contig_18100	-6.52082	-0.549575	1.30107e-07	unknown	unknown	unknown
Fau_Trans_V01_Contig_17933	-5.24299	-0.540349	1.18003e-08	unknown	unknown	unknown
Fau_Trans_V01_Contig_17834	-5.80896	-1.03082	7.43951e-06	unknown	unknown	unknown
Fau_Trans_V01_Contig_15646	-5.16206	-0.106082	5.78574e-10	unknown	unknown	unknown
Fau_Trans_V01_Contig_1175	-2.15187	2.53466	4.78902e-06	unknown	unknown	unknown
Fau_Trans_V01_Contig_11715	-7.61722	0.372132	1.22129e-14	unknown	unknown	unknown
Fau_Trans_V01_Contig_11502	-6.14035	-0.784193	4.27657e-09	unknown	unknown	unknown
